# Supplementary material for: Gene Expression Patterns in Myelodyplasia Underline the Role of Apoptosis and Differentiation in Disease Initiation and Progression
Source: Transl Oncogenomics. 2008 May 29;3:137–49. (PMC2854514)
Supplement: Table S1 — MDS (multiple groups) vs NBM mononuclear cells. [file Bar_SuppTable1.xls]

## Sheet: Sheet1
MDS (multiple groups) vs NBM mononuclear cells:
Positive genes
	Gene ID (Affymetrix probe #):	Gene Name	Score(d)	Numerator(r)	Denominator(s+s0)	Fold Change	q-value(%)
	214290_s_at	http://genome-www4.stanford.edu/cgi-bin/SMD/source/sourceResult?choice=Gene&option=Name&criteria=	9.71934	2.55753	0.263138	6.56751	0
	218280_x_at	http://genome-www4.stanford.edu/cgi-bin/SMD/source/sourceResult?choice=Gene&option=Name&criteria=	8.83025	2.40993	0.272918	6.21667	0
	200799_at	HSPA1A	8.00331	2.06639	0.258191	4.61934	0
	213603_s_at	RAC2	7.97699	0.680652	0.085327	1.62404	0
	205897_at	NFATC4	7.46333	1.51508	0.203003	2.75347	0
	214281_s_at	ZNF363	7.0267	0.94956	0.135136	1.94129	0
	211657_at	CEACAM6	7.01956	4.46029	0.635409	35.2443	0
	200800_s_at	HSPA1A	6.83579	2.39413	0.350235	6.44048	0
	212749_s_at	ZNF363	6.80561	1.01643	0.149352	2.00717	0
	205033_s_at	DEFA1	6.78564	5.22289	0.769698	47.8303	0
	206589_at	GFI1	6.76555	2.76478	0.408656	6.51992	0
	205513_at	TCN1	6.71355	3.73792	0.556772	20.5344	0
	222315_at	http://genome-www4.stanford.edu/cgi-bin/SMD/source/sourceResult?choice=Gene&option=Name&criteria=	6.66372	3.17325	0.476199	10.6122	0
	205633_s_at	ALAS1	6.63066	2.03305	0.306613	4.95283	0
	207269_at	DEFA4	6.56279	5.31988	0.810613	73.3533	0
	203757_s_at	CEACAM6	6.37452	4.87244	0.764362	46.1874	0
	208864_s_at	TXN	6.25693	0.88905	0.14209	1.9011	0
	219281_at	MSRA	6.00313	1.13167	0.188514	2.32666	0
	209893_s_at	FUT4	5.90228	1.41833	0.240302	2.96072	0
	218332_at	BEX1	5.89617	2.72308	0.461838	9.67271	0
	203897_at	LOC57149	5.83964	0.554131	0.0948913	1.48453	0
	207384_at	PGLYRP	5.79786	6.36694	1.09815	136.909	0
	202708_s_at	HIST2H2BE	5.78757	1.60325	0.277016	3.55961	0
	212408_at	LAP1B	5.77503	0.85305	0.147713	1.82405	0
	203964_at	NMI	5.77144	0.710304	0.123072	1.66329	0
	206207_at	CLC	5.74417	3.6663	0.638264	20.5783	0
	218983_at	C1RL	5.71881	1.46028	0.255348	3.01032	0
	222067_x_at	HIST1H2BD	5.7153	1.58664	0.277614	3.06145	0
	208490_x_at	HIST1H2BF	5.70248	1.35176	0.237048	2.59793	0
	202252_at	RAB13	5.65842	1.37992	0.243869	2.85652	0
	206772_at	PTHR2	5.61012	1.81182	0.322955	3.59727	0
	220005_at	GPR86	5.58507	3.1262	0.559742	9.27665	0
	203986_at	GENX-3414	5.56273	2.36163	0.424545	5.56224	0
	209332_s_at	MAX	5.56056	0.704722	0.126736	1.67438	0
	208496_x_at	HIST1H3G	5.55936	2.25788	0.406141	6.20642	0
	203021_at	SLPI	5.5149	2.87544	0.521395	10.6898	0
	208546_x_at	HIST1H2BH	5.48791	1.73508	0.316165	3.1414	0
	204430_s_at	SLC2A5	5.48048	2.48807	0.453988	6.23959	0
	204351_at	S100P	5.47441	3.56102	0.650485	17.6975	0
	202442_at	AP3S1	5.46182	0.902347	0.16521	1.96757	0
	212062_at	ATP9A	5.43845	2.18327	0.40145	5.43576	0
	210244_at	CAMP	5.40199	5.05145	0.935109	48.4461	0
	207802_at	CRISP3	5.38963	5.76646	1.06992	85.488	0
	205480_s_at	UGP2	5.36964	0.750847	0.139832	1.73026	0
	209331_s_at	MAX	5.3495	0.637575	0.119184	1.55316	0
	205041_s_at	ORM1	5.33383	4.80247	0.90038	63.4741	0
	204804_at	SSA1	5.30732	0.69141	0.130275	1.64562	0
	213545_x_at	SNX3	5.30397	0.658664	0.124183	1.61209	0
	202875_s_at	PBX2	5.28582	0.705932	0.133552	1.62676	0
	200961_at	SPS2	5.25633	0.7131	0.135665	1.68791	0
	221523_s_at	RRAGD	5.24541	1.58549	0.302262	3.49934	0
	204220_at	GMFG	5.21928	0.726113	0.139121	1.70814	0
	204185_x_at	PPID	5.20661	0.63266	0.121511	1.59401	0
	220811_at	PRG3	5.18312	3.77465	0.728258	31.4096	0
	203041_s_at	LAMP2	5.16865	1.24051	0.240007	2.58737	0
	214627_at	EPX	5.16729	2.71151	0.524744	10.308	0
	211275_s_at	GYG	5.14983	1.37644	0.267278	2.92202	0
	209806_at	HIST1H2BK	5.14147	1.37808	0.268032	3.01265	0
	220615_s_at	FLJ10462	5.08932	2.19471	0.431239	5.97489	0
	209357_at	CITED2	5.07391	1.27794	0.251864	2.68961	0
	202794_at	INPP1	5.05982	0.792775	0.15668	1.80327	0
	221864_at	MGC13024	5.05334	0.88535	0.175201	1.95151	0
	207643_s_at	TNFRSF1A	5.0399	1.08632	0.215544	2.26223	0
	217794_at	DKFZP564J157	5.03837	0.685697	0.136095	1.63839	0
	212268_at	SERPINB1	5.03476	1.27983	0.254199	2.69375	0
	212082_s_at	MYL6	5.03052	0.552091	0.109748	1.47694	0
	200734_s_at	ARF3	5.00168	0.41999	0.0839699	1.34968	0
	211743_s_at	PRG2	4.99297	3.97683	0.796485	30.1327	0
	201315_x_at	IFITM2	4.99031	1.28204	0.256906	2.69392	0
	220421_at	FLJ21458	4.98086	2.83254	0.568684	13.1564	0
	218643_s_at	CRIPT	4.94502	1.06958	0.216294	2.10792	0
	202529_at	PRPSAP1	4.9394	0.630556	0.127658	1.58652	0
	214040_s_at	GSN	4.92403	2.45787	0.499159	7.13874	0
	218870_at	ARHGAP15	4.92091	0.517304	0.105124	1.44004	0
	219271_at	GalNac-T10	4.91952	2.29443	0.466392	6.0728	0
	200067_x_at	SNX3	4.91327	0.549183	0.111775	1.48236	0
	202349_at	DYT1	4.8985	0.595315	0.12153	1.54106	0
	206640_x_at	GAGE4	4.89004	1.04243	0.213174	1.79711	0
	200942_s_at	HSBP1	4.85572	0.537781	0.110752	1.45871	0
	212203_x_at	IFITM3	4.85014	1.00209	0.20661	2.12567	0
	204436_at	pp9099	4.85004	0.844013	0.174022	1.92289	0
	208636_at	ACTN1	4.82765	1.41694	0.293506	3.08471	0
	206157_at	PTX3	4.82695	1.86545	0.386465	4.83781	0
	212700_x_at	KIAA0356	4.82491	0.960909	0.199156	1.99566	0
	201318_s_at	MRCL3	4.79547	0.608466	0.126884	1.55699	0
	202030_at	BCKDK	4.78698	0.510818	0.10671	1.42445	0
	214522_x_at	HIST1H3D	4.74832	2.20818	0.465044	5.55173	0
	200011_s_at	ARF3	4.73699	0.437169	0.0922884	1.37128	0
	208579_x_at	H2BFS	4.73181	1.61701	0.341732	3.74102	0
	204636_at	COL17A1	4.72479	2.74193	0.580328	9.49831	0.212424
	203936_s_at	MMP9	4.72146	3.33413	0.706166	17.5944	0.212424
	219191_s_at	BIN2	4.7205	0.7288	0.15439	1.68311	0.212424
	213102_at	ACTR3	4.68222	0.670722	0.143249	1.63708	0.212424
	78047_s_at	MMP24	4.67774	0.375743	0.0803256	1.31177	0.212424
	221524_s_at	RRAGD	4.67413	1.32699	0.283901	2.81085	0.212424
	205040_at	ORM1	4.67294	4.86861	1.04187	80.2426	0.212424
	208583_x_at	HIST1H2AJ	4.65556	0.730932	0.157002	1.72727	0.212424
	217918_at	DNCL2A	4.64934	0.577812	0.124278	1.53087	0.212424
	206503_x_at	PML	4.64648	1.37419	0.295749	2.6708	0.212424
	208626_s_at	VAT1	4.6459	0.916074	0.197179	2.03285	0.212424
	208527_x_at	HIST1H2BE	4.63787	0.942499	0.203218	2.08588	0.212424
	219014_at	PLAC8	4.63518	0.970608	0.2094	2.06992	0.212424
	211004_s_at	ALDH3B1	4.63489	0.841644	0.181589	1.85006	0.212424
	212892_at	ZNF282	4.62674	0.798699	0.172627	1.73913	0.212424
	200663_at	CD63	4.61618	0.773099	0.167476	1.80829	0.212424
	214455_at	HIST1H2BC	4.61534	2.09373	0.453647	4.83857	0.212424
	200696_s_at	GSN	4.61384	1.46657	0.317864	3.30174	0.212424
	202811_at	AMSH	4.6127	0.51531	0.111715	1.45046	0.212424
	206676_at	CEACAM8	4.61061	4.12444	0.894553	28.6233	0.212424
	210648_x_at	SNX3	4.60942	0.494505	0.107281	1.43653	0.212424
	212768_s_at	GW112	4.60367	4.70084	1.02111	36.9301	0.212424
	205147_x_at	NCF4	4.6006	1.30221	0.283052	2.76118	0.212424
	205780_at	BIK	4.57011	2.20958	0.483486	6.75728	0.212424
	203282_at	GBE1	4.55637	1.16479	0.255641	2.53014	0.212424
	200944_s_at	HMGN1	4.53732	0.394004	0.0868363	1.32281	0.212424
	206208_at	CA4	4.53723	2.88064	0.634889	12.0207	0.212424
	202100_at	RALB	4.53519	0.774751	0.170831	1.81282	0.212424
	218145_at	C20orf97	4.53231	0.836001	0.184453	1.9122	0.212424
	51192_at	SSH-3	4.52168	0.791143	0.174967	1.72029	0.212424
	211509_s_at	RTN4	4.52114	0.577958	0.127835	1.54837	0.212424
	207519_at	SLC6A4	4.52068	0.944816	0.208999	1.72137	0.212424
	203765_at	GCA	4.49274	1.52037	0.338407	3.52054	0.212424
	213572_s_at	SERPINB1	4.47664	1.03334	0.23083	2.2233	0.212424
	203274_at	F8A	4.4757	0.397083	0.0887197	1.33731	0.212424
	215779_s_at	HIST1H2BG	4.47075	1.70058	0.380379	3.67968	0.212424
	209515_s_at	RAB27A	4.46928	1.11285	0.249001	2.42985	0.212424
	211883_x_at	CEACAM1	4.45953	2.00785	0.450239	5.22951	0.212424
	221732_at	SHAPY	4.4586	1.50911	0.338472	3.04664	0.212424
	203042_at	LAMP2	4.45837	1.03356	0.231824	2.17432	0.212424
	203802_x_at	WBSCR20A	4.45419	0.83264	0.186934	1.76477	0.212424
	205769_at	SLC27A2	4.44957	1.15008	0.258471	2.41867	0.212424
	62212_at	MGC955	4.44805	0.389312	0.0875242	1.31393	0.212424
	210484_s_at	MGC31957	4.44634	2.05273	0.461668	4.05664	0.212424
	215102_at	LOC89231	4.44077	2.34792	0.52872	6.25453	0.212424
	216210_x_at	HRIHFB2122	4.4404	0.714948	0.16101	1.72102	0.212424
	209155_s_at	NT5C2	4.43634	0.801527	0.180673	1.80157	0.212424
	200625_s_at	CAP1	4.42201	0.720419	0.162917	1.74108	0.212424
	201487_at	CTSC	4.4134	0.765071	0.173352	1.64065	0.212424
	206816_s_at	SPAG8	4.40597	1.16302	0.263965	2.00319	0.212424
	203960_s_at	LOC51668	4.40342	0.623939	0.141694	1.49968	0.212424
	211535_s_at	FGFR1	4.39898	1.18621	0.269657	2.28621	0.212424
	215884_s_at	http://genome-www4.stanford.edu/cgi-bin/SMD/source/sourceResult?choice=Gene&option=Name&criteria=	4.39805	0.666472	0.151538	1.64084	0.212424
	221485_at	B4GALT5	4.39646	1.40341	0.319214	3.11331	0.212424
	209911_x_at	HIST1H2BD	4.37814	1.0776	0.246131	2.42148	0.212424
	215343_at	KIAA1509	4.36591	0.998678	0.228745	2.02449	0.212424
	202990_at	PYGL	4.36568	1.52024	0.348224	3.53642	0.212424
	209089_at	RAB5A	4.36353	0.528123	0.121031	1.47814	0.212424
	210789_x_at	CEACAM3	4.359	0.947092	0.217273	2.07396	0.212424
	213773_x_at	WBSCR20A	4.33876	0.88446	0.203851	1.94778	0.338403
	214138_at	ZNF79	4.33549	1.35707	0.313014	2.48903	0.338403
	217837_s_at	NEDF	4.32808	0.616451	0.14243	1.56827	0.338403
	31845_at	ELF4	4.32186	0.593565	0.13734	1.54675	0.338403
	201301_s_at	ANXA4	4.31583	0.755544	0.175063	1.74571	0.338403
	204039_at	CEBPA	4.29069	1.0957	0.255368	2.41512	0.338403
	217780_at	PTD008	4.28967	0.305302	0.0711713	1.24727	0.338403
	219933_at	GLRX2	4.27193	0.570445	0.133533	1.52131	0.338403
	211163_s_at	TNFRSF10C	4.26838	2.57732	0.603817	8.07072	0.338403
	218773_s_at	PILB	4.26695	0.564169	0.132218	1.51788	0.338403
	212230_at	PPAP2B	4.26589	1.18779	0.278439	2.58813	0.338403
	205899_at	CCNA1	4.25594	0.860547	0.202199	1.80564	0.338403
	209215_at	TETRAN	4.25032	0.997441	0.234674	2.1268	0.338403
	219295_s_at	PCOLCE2	4.23803	2.30934	0.54491	6.244	0.338403
	209944_at	APA1	4.23706	0.497357	0.117383	1.4436	0.338403
	209369_at	ANXA3	4.23474	2.94128	0.69456	12.7668	0.338403
	209094_at	DDAH1	4.22703	1.44676	0.342264	3.04126	0.338403
	207008_at	IL8RB	4.22555	2.11348	0.500166	5.64122	0.338403
	208637_x_at	ACTN1	4.21275	1.20508	0.286056	2.58591	0.338403
	214606_at	TSPAN-2	4.20993	1.89902	0.451082	4.77144	0.338403
	204186_s_at	PPID	4.19344	0.502361	0.119797	1.43147	0.338403
	216592_at	MAGEC3	4.18477	1.34578	0.32159	3.10375	0.338403
	215088_s_at	http://genome-www4.stanford.edu/cgi-bin/SMD/source/sourceResult?choice=Gene&option=Name&criteria=	4.1842	0.349313	0.0834839	1.28214	0.338403
	210788_s_at	retSDR4	4.17904	0.624266	0.14938	1.59201	0.338403
	220945_x_at	FLJ10298	4.16165	1.69647	0.407643	4.2484	0.338403
	221766_s_at	C6orf37	4.15882	1.17039	0.281425	2.50802	0.338403
	221149_at	GPR77	4.15722	1.75782	0.422836	4.67605	0.338403
	210644_s_at	LAIR1	4.15683	0.661698	0.159184	1.63235	0.338403
	209397_at	ME2	4.14616	0.660783	0.159372	1.65937	0.558919
	212531_at	LCN2	4.14565	3.64743	0.87982	23.0299	0.558919
	206200_s_at	ANXA11	4.14037	0.719695	0.173824	1.73571	0.558919
	218910_at	FLJ10375	4.1364	1.32072	0.319291	2.77954	0.558919
	202200_s_at	SRPK1	4.13356	0.748832	0.181159	1.7741	0.558919
	207677_s_at	NCF4	4.13314	1.57968	0.382198	3.55301	0.558919
	201605_x_at	CNN2	4.13122	0.733064	0.177445	1.76173	0.558919
	208749_x_at	FLOT1	4.11758	0.664338	0.161342	1.66313	0.558919
	65517_at	AP1M2	4.11496	1.12002	0.272182	2.3972	0.558919
	206851_at	RNASE3	4.10737	2.88069	0.701346	12.6358	0.558919
	211013_x_at	PML	4.10477	1.43455	0.349483	3.18222	0.558919
	214554_at	HIST1H2AL	4.10208	1.21516	0.29623	2.31924	0.558919
	205569_at	LAMP3	4.09682	1.60745	0.392365	3.25746	0.558919
	202286_s_at	TACSTD2	4.09669	2.47947	0.605237	7.10697	0.558919
	209892_at	FUT4	4.07728	1.41476	0.346986	3.06952	0.558919
	206039_at	RAB33A	4.06587	0.68489	0.168449	1.65432	0.558919
	201023_at	TAF7	4.05605	0.556709	0.137254	1.49288	0.626729
	209355_s_at	PPAP2B	4.04626	1.78279	0.440602	4.17731	0.626729
	205557_at	BPI	4.04563	3.27334	0.809107	16.9966	0.626729
	216605_s_at	R29124_1	4.03673	2.03451	0.503998	4.32243	0.626729
	203725_at	GADD45A	4.02928	1.10289	0.273719	2.41473	0.626729
	213589_s_at	LOC284208	4.02826	1.656	0.411096	4.91934	0.626729
	200618_at	LASP1	4.01777	0.690863	0.171952	1.70944	0.626729
	208052_x_at	CEACAM3	4.01704	0.728697	0.181401	1.76624	0.626729
	201180_s_at	GNAI3	4.01332	0.335742	0.083657	1.27222	0.626729
	215071_s_at	http://genome-www4.stanford.edu/cgi-bin/SMD/source/sourceResult?choice=Gene&option=Name&criteria=	4.0106	1.50613	0.375537	3.74077	0.626729
	204007_at	FCGR3A	4.00427	2.24714	0.561185	8.13253	0.626729
	209710_at	GATA2	4.00365	1.05114	0.262546	2.39277	0.626729
	221408_x_at	PCDHB12	3.99955	1.22206	0.30555	2.32218	0.626729
	207980_s_at	CITED2	3.98713	1.13239	0.284011	2.54698	0.626729
	217986_s_at	BAZ1A	3.97094	0.680265	0.171311	1.66832	0.626729
	207329_at	MMP8	3.96554	3.58416	0.903827	22.8197	0.745808
	201302_at	ANXA4	3.96134	0.761878	0.192328	1.79859	0.745808
	201554_x_at	GYG	3.96067	1.41174	0.35644	3.3405	0.745808
	205472_s_at	DACH	3.95738	1.94258	0.490876	4.08805	0.745808
	209288_s_at	CDC42EP3	3.95328	0.851984	0.215513	1.93727	0.745808
	204725_s_at	NCK1	3.95304	0.487649	0.123361	1.41093	0.745808
	214575_s_at	AZU1	3.94923	2.78722	0.705763	11.2391	0.745808
	35254_at	FLN29	3.94885	0.546516	0.138399	1.50136	0.745808
	217989_at	RETSDR2	3.94858	0.593625	0.150339	1.53535	0.745808
	209767_s_at	PNUTL1	3.94102	1.78284	0.452381	3.34698	0.745808
	213101_s_at	ACTR3	3.93825	0.422181	0.1072	1.35332	0.745808
	221484_at	B4GALT5	3.93785	1.0764	0.273347	2.34896	0.745808
	208660_at	CS	3.93616	0.436257	0.110833	1.37196	0.745808
	201176_s_at	ARCN1	3.93544	0.569349	0.144672	1.52716	0.745808
	220416_at	ATP8B4	3.93257	1.55138	0.394495	3.62923	0.745808
	203011_at	IMPA1	3.91921	0.58172	0.148428	1.52899	0.745808
	217852_s_at	FLJ10702	3.91666	0.514099	0.131259	1.46972	0.745808
	201061_s_at	STOM	3.91308	1.0884	0.278143	2.39271	0.745808
	201921_at	GNG10	3.90586	0.814967	0.208652	1.83092	0.745808
	207992_s_at	AMPD3	3.9031	1.12861	0.289158	2.44467	0.745808
	220291_at	FLJ20207	3.89054	0.631342	0.162276	1.59475	0.745808
	219146_at	FLJ22729	3.88897	0.568526	0.146189	1.52664	0.745808
	32837_at	AGPAT2	3.88887	0.499816	0.128525	1.44935	0.745808
	211773_s_at	ZNF306	3.87701	0.566946	0.146233	1.47481	0.943314
	201765_s_at	HEXA	3.86931	0.455634	0.117756	1.38742	0.943314
	209924_at	CCL18	3.86839	1.98827	0.513979	5.61025	0.943314
	219478_at	WFDC1	3.86698	2.13847	0.553007	6.45672	0.943314
	210189_at	HSPA1L	3.85726	1.05368	0.273167	2.00831	0.943314
	202122_s_at	TIP47	3.85524	0.468344	0.121482	1.411	0.943314
	214469_at	HIST1H2AE	3.84197	1.85641	0.483193	3.70919	0.943314
	211889_x_at	CEACAM1	3.83426	1.91676	0.499902	4.95657	0.943314
	203823_at	RGS3	3.83239	0.727098	0.189724	1.60221	0.943314
	200832_s_at	SCD	3.82957	1.50362	0.392635	2.96672	0.943314
	221687_s_at	FLJ00001	3.82294	0.655791	0.171541	1.56999	0.943314
	203054_s_at	TCTA	3.82157	0.399804	0.104618	1.33629	0.943314
	206576_s_at	CEACAM1	3.81791	1.42819	0.374076	3.20327	0.943314
	207949_s_at	ICA1	3.81227	0.806938	0.211669	1.65156	0.943314
	216835_s_at	DOK1	3.81075	0.484251	0.127075	1.41615	0.943314
	203430_at	HEBP2	3.80635	0.564639	0.148341	1.49523	0.943314
	200951_s_at	CCND2	3.79863	0.926151	0.243812	1.90603	0.943314
	200996_at	ACTR3	3.79729	0.534711	0.140814	1.47416	0.943314
	212461_at	OAZIN	3.79641	0.663594	0.174795	1.68545	0.943314
	217976_s_at	DNCLI1	3.79567	0.598761	0.157749	1.56714	0.943314
	207890_s_at	MMP25	3.79355	1.3252	0.349329	2.90876	0.943314
	203559_s_at	ABP1	3.7919	1.43228	0.377721	3.37612	0.943314
	201500_s_at	PPP1R11	3.78357	0.359945	0.0951339	1.3068	1.14154
	218923_at	SPATA1	3.78248	0.861902	0.227867	1.93602	1.14154
	209435_s_at	ARHGEF2	3.77759	0.503384	0.133255	1.45388	1.14154
	218963_s_at	KRT23	3.77111	2.38793	0.633216	6.80479	1.14154
	210925_at	MHC2TA	3.77001	1.43615	0.380939	3.09188	1.14154
	221504_s_at	ATP6V1H	3.76831	0.402765	0.106882	1.3387	1.14154
	210981_s_at	GPRK6	3.76812	0.581185	0.154237	1.5435	1.14154
	209498_at	CEACAM1	3.76758	2.3965	0.636086	7.21936	1.14154
	213117_at	KIAA1354	3.76661	1.0035	0.26642	1.95039	1.14154
	204336_s_at	RGS19	3.76555	0.71637	0.190243	1.75192	1.14154
	209471_s_at	FNTA	3.76496	0.311678	0.0827837	1.24683	1.14154
	214151_s_at	CPR8	3.75598	0.872097	0.232189	1.94799	1.14154
	212358_at	CLIPR-59	3.75492	0.492284	0.131104	1.43244	1.14154
	203090_at	SDF2	3.75463	0.363056	0.0966955	1.2997	1.14154
	218728_s_at	HSPC163	3.75118	0.771526	0.205676	1.81725	1.14154
	218946_at	HIRIP5	3.74607	0.381374	0.101806	1.32139	1.14154
	58696_at	RRP41	3.74137	0.544645	0.145574	1.49865	1.14154
	215044_s_at	STAM2	3.73254	0.471416	0.126299	1.4003	1.14154
	201553_s_at	LAMP1	3.72661	0.330576	0.0887068	1.27264	1.14154
	201288_at	ARHGDIB	3.72232	0.34147	0.0917359	1.28121	1.14154
	219044_at	FLJ10916	3.7209	0.799475	0.214861	1.51927	1.14154
	52975_at	FLJ00001	3.71608	0.572719	0.154119	1.53465	1.14154
	202119_s_at	CPNE3	3.71579	1.43139	0.385218	3.518	1.14154
	221819_at	RAB35	3.70807	0.478562	0.129059	1.42237	1.14154
	208470_s_at	HPR	3.70617	2.96033	0.798758	11.9264	1.14154
	211142_x_at	HLA-DOA	3.69999	0.656196	0.177351	1.59383	1.14154
	209396_s_at	CHI3L1	3.69935	2.77072	0.748973	9.23408	1.14154
	219620_x_at	FLJ20245	3.69828	0.551205	0.149043	1.42117	1.14154
	202907_s_at	NBS1	3.6967	0.532684	0.144097	1.50807	1.14154
	218213_s_at	C11orf10	3.69089	0.469	0.12707	1.41188	1.14154
	203490_at	ELF4	3.6904	1.11503	0.302144	1.87317	1.14154
	218143_s_at	SCAMP2	3.6893	0.380004	0.103002	1.30658	1.14154
	213851_at	http://genome-www4.stanford.edu/cgi-bin/SMD/source/sourceResult?choice=Gene&option=Name&criteria=	3.6875	0.602707	0.163446	1.48511	1.14154
	206440_at	LIN7A	3.68706	1.88627	0.511593	4.21432	1.14154
	207157_s_at	GNG5	3.67448	0.451897	0.122983	1.39727	1.43007
	210044_s_at	LYL1	3.66705	0.730507	0.199208	1.76996	1.43007
	209551_at	MGC11061	3.66533	0.666887	0.181945	1.61118	1.43007
	219296_at	HIP14L	3.66085	0.713622	0.194933	1.75193	1.43007
	216881_x_at	PRB4	3.65655	0.748143	0.204603	1.66842	1.43007
	211728_s_at	HYAL3	3.65052	1.39453	0.382009	2.80367	1.43007
	35265_at	FXR2	3.6497	0.469689	0.128693	1.42248	1.43007
	216092_s_at	SLC7A8	3.64073	0.570493	0.156698	1.49565	1.43007
	206222_at	TNFRSF10C	3.63316	1.4632	0.402734	3.51248	1.43007
	218556_at	ORMDL2	3.62972	0.645438	0.17782	1.61928	1.43007
	201968_s_at	PGM1	3.62657	0.730834	0.201522	1.78948	1.43007
	209238_at	STX3A	3.62612	0.871885	0.240445	2.09523	1.43007
	216460_at	http://genome-www4.stanford.edu/cgi-bin/SMD/source/sourceResult?choice=Gene&option=Name&criteria=	3.61295	1.20591	0.333773	2.51819	1.43007
	217836_s_at	YAP	3.61255	0.401054	0.111017	1.33156	1.43007
	213279_at	DHRS1	3.60891	0.401901	0.111364	1.32133	1.43007
	216028_at	DKFZP564C152	3.6074	0.553269	0.153371	1.51881	1.43007
	205715_at	BST1	3.60082	1.16311	0.323012	2.60666	1.63859
	204429_s_at	SLC2A5	3.59979	1.04954	0.291556	2.38287	1.63859
	221634_at	RPL23AP7	3.59976	1.64277	0.456354	2.85137	1.63859
	206209_s_at	CA4	3.59437	1.22745	0.341493	2.83486	1.63859
	219964_at	ST7L	3.59067	1.19167	0.33188	2.46977	1.63859
	209250_at	DEGS	3.5884	0.734187	0.2046	1.73903	1.63859
	208308_s_at	GPI	3.58822	0.947647	0.2641	2.17821	1.63859
	204340_at	CXorf12	3.58373	1.51805	0.423595	2.41424	1.63859
	203675_at	NUCB2	3.57989	1.01565	0.28371	2.27867	1.63859
	219356_s_at	HSPC177	3.57857	0.68007	0.19004	1.6531	1.63859
	206734_at	JRKL	3.57193	1.02282	0.286348	1.98875	1.63859
	209395_at	CHI3L1	3.56525	3.35862	0.942044	14.4547	1.63859
	207419_s_at	RAC2	3.56363	0.718228	0.201544	1.76193	1.63859
	215765_at	MUF1	3.56212	0.699236	0.196298	1.53157	1.63859
	220000_at	SIGLEC5	3.55052	0.997312	0.280892	2.30369	1.63859
	205847_at	PRSS22	3.54931	0.440577	0.12413	1.38194	1.63859
	208736_at	ARPC3	3.54667	0.478531	0.134924	1.42944	1.63859
	218451_at	CDCP1	3.53158	1.19884	0.339461	2.97394	1.63859
	212519_at	UBE2E1	3.52491	0.522568	0.14825	1.48706	1.63859
	219913_s_at	CRNKL1	3.52455	0.633804	0.179826	1.65522	1.63859
	209001_s_at	DKFZP566D193	3.52362	0.266789	0.0757143	1.21099	1.63859
	210101_x_at	SH3GLB1	3.52232	0.442797	0.125712	1.40005	1.63859
	212971_at	CARS	3.52202	0.325658	0.0924634	1.27234	1.63859
	207153_s_at	GLMN	3.51912	0.651778	0.18521	1.52067	1.63859
	213294_at	FLJ38348	3.51384	0.725318	0.206417	1.82737	1.63859
	222221_x_at	EHD1	3.51329	0.677429	0.192819	1.70686	2.05095
	219049_at	ChGn	3.51211	1.07515	0.306126	2.36108	2.05095
	201463_s_at	TALDO1	3.5089	0.667208	0.190147	1.71188	2.05095
	209071_s_at	RGS5	3.50785	1.10577	0.315228	2.63098	2.05095
	217007_s_at	ADAM15	3.50489	1.45923	0.416342	3.04662	2.05095
	214523_at	CEBPE	3.49367	1.69645	0.485578	4.36367	2.05095
	222014_x_at	MTO1	3.49362	0.514695	0.147324	1.46539	2.05095
	201594_s_at	PPP4R1	3.49331	0.488021	0.139702	1.44075	2.05095
	208734_x_at	RAB2	3.49225	0.407461	0.116676	1.34458	2.05095
	208966_x_at	IFI16	3.49088	0.648618	0.185803	1.62839	2.05095
	212526_at	SPG20	3.49031	0.867631	0.248583	1.97925	2.05095
	209287_s_at	CDC42EP3	3.48849	0.718053	0.205835	1.65719	2.05095
	211961_s_at	RAB7	3.4879	0.365731	0.104857	1.30642	2.05095
	209039_x_at	EHD1	3.48482	0.631882	0.181324	1.66466	2.05095
	218812_s_at	C7orf19	3.48433	0.773047	0.221864	1.82288	2.05095
	214540_at	HIST1H2BO	3.48332	1.29381	0.371431	3.53681	2.05095
	203013_at	HSGT1	3.48087	0.385091	0.110631	1.28564	2.05095
	204011_at	SPRY2	3.47954	1.69331	0.486648	3.19421	2.05095
	210140_at	CST7	3.47919	1.23662	0.355433	2.76467	2.05095
	214472_at	HIST1H3D	3.46987	1.24364	0.358411	2.64861	2.05095
	218007_s_at	RPS27L	3.4653	0.507212	0.146369	1.48341	2.05095
	201319_at	MRCL3	3.4598	0.397366	0.114852	1.31947	2.05095
	214778_at	EGFL4	3.45507	1.45179	0.42019	4.04501	2.05095
	220489_s_at	TDE2	3.45423	1.0738	0.310866	2.5024	2.05095
	213828_x_at	H3F3A	3.43989	0.382243	0.111121	1.3321	2.05095
	206697_s_at	HP	3.43855	1.76525	0.513371	4.60736	2.05095
	205479_s_at	PLAU	3.43834	0.828511	0.240963	1.90514	2.05095
	209628_at	NXT2	3.43567	0.57757	0.16811	1.54776	2.05095
	217977_at	SEPX1	3.43217	1.51734	0.442094	3.84288	2.05095
	202718_at	IGFBP2	3.43123	1.88737	0.550056	2.99224	2.05095
	213214_x_at	ACTG1	3.43008	0.303492	0.0884796	1.23691	2.05095
	202627_s_at	SERPINE1	3.42975	1.32117	0.38521	2.62043	2.05095
	221856_s_at	FLJ11280	3.4277	0.672221	0.196114	1.635	2.05095
	200738_s_at	PGK1	3.427	0.290387	0.0847349	1.23694	2.05095
	214381_at	na	3.42671	1.02995	0.300564	2.08507	2.05095
	209448_at	HTATIP2	3.42084	0.816802	0.238772	1.81974	2.05095
	200654_at	P4HB	3.41942	0.62102	0.181615	1.61793	2.05095
	210951_x_at	RAB27A	3.41939	0.79448	0.232345	1.92949	2.05095
	205471_s_at	DACH	3.41901	1.06421	0.311264	2.41756	2.05095
	214080_x_at	PRKCSH	3.41872	0.315433	0.0922663	1.25794	2.05095
	217835_x_at	C20orf24	3.41785	0.484871	0.141864	1.45738	2.05095
	201602_s_at	PPP1R12A	3.41755	0.754911	0.220892	1.80288	2.05095
	204093_at	CCNH	3.41734	0.402224	0.117701	1.33938	2.05095
	221579_s_at	NUDT3	3.41127	0.335816	0.0984432	1.27004	2.50409
	202814_s_at	HIS1	3.41033	0.688096	0.201768	1.75671	2.50409
	205726_at	DIAPH2	3.41015	0.62146	0.182238	1.63206	2.50409
	214378_at	TFPI	3.4061	0.966387	0.283722	1.75824	2.50409
	219185_at	SIRT5	3.40465	0.392259	0.115213	1.33666	2.50409
	204121_at	GADD45G	3.40352	1.73688	0.510319	3.4635	2.50409
	221505_at	ANP32E	3.4035	0.508743	0.149476	1.45845	2.50409
	211983_x_at	ACTG1	3.39724	0.310924	0.0915226	1.24341	2.50409
	201991_s_at	KIF5B	3.39703	0.377141	0.111021	1.3153	2.50409
	219924_s_at	ZNF258	3.39401	0.657155	0.193622	1.5555	2.50409
	201352_at	YME1L1	3.3868	0.252476	0.0745471	1.19491	2.50409
	204601_at	N4BP1	3.38303	0.717243	0.212012	1.7417	2.50409
	202266_at	TTRAP	3.3809	0.548975	0.162375	1.50513	2.50409
	204949_at	ICAM3	3.3806	0.80154	0.2371	1.90876	2.50409
	212870_at	C14orf138	3.37745	0.745674	0.22078	1.83654	2.50409
	205857_at	SLC18A2	3.37102	1.22672	0.363901	2.27418	2.50409
	32069_at	N4BP1	3.36995	0.716122	0.212502	1.78805	2.50409
	219253_at	FAM11B	3.36899	0.672642	0.199657	1.70419	2.50409
	201673_s_at	GYS1	3.36037	0.722453	0.214992	1.79131	2.50409
	214465_at	ORM1	3.35433	2.14108	0.638302	8.94478	2.50409
	213526_s_at	F25965	3.35219	0.523869	0.156277	1.44967	2.50409
	213779_at	EMU1	3.3515	0.605806	0.180757	1.55498	2.50409
	203399_x_at	PSG3	3.34858	0.95991	0.286662	2.05632	2.50409
	222294_s_at	RAB27A	3.34501	1.01282	0.302784	2.40734	2.50409
	213002_at	MARCKS	3.34205	0.791257	0.236758	1.88026	2.50409
	213410_at	EDRF1	3.34077	0.575127	0.172154	1.51493	2.50409
	209188_x_at	DR1	3.33958	0.39648	0.118721	1.34428	2.50409
	211075_s_at	CD47	3.33198	0.322251	0.0967145	1.26283	2.50409
	202297_s_at	RER1	3.32858	0.36918	0.110912	1.3058	2.50409
	221554_at	LYK5	3.32618	0.502665	0.151124	1.4135	3.11132
	219242_at	FLJ13386	3.32111	0.696053	0.209584	1.70045	3.11132
	204044_at	QPRT	3.32089	1.30098	0.391757	3.00816	3.11132
	202275_at	G6PD	3.31856	1.07002	0.322435	2.5091	3.11132
	213513_x_at	ARPC2	3.31774	0.331803	0.100009	1.28022	3.11132
	212505_s_at	KIAA0892	3.31457	0.396042	0.119485	1.29583	3.11132
	200653_s_at	CALM1	3.31308	0.499111	0.150649	1.47134	3.11132
	201550_x_at	ACTG1	3.31115	0.289184	0.0873364	1.22491	3.11132
	219998_at	HSPC159	3.30967	1.77222	0.535467	5.74854	3.11132
	216981_x_at	SPN	3.30386	0.712881	0.215772	1.71225	3.11132
	219770_at	FLJ11753	3.29751	0.356151	0.108006	1.30195	3.11132
	217746_s_at	PDCD6IP	3.29493	0.251632	0.0763696	1.19855	3.11132
	212988_x_at	ACTG1	3.29435	0.290841	0.0882848	1.23138	3.11132
	207094_at	IL8RA	3.28931	2.22008	0.674937	10.3188	3.11132
	220911_s_at	KIAA1305	3.28757	1.37237	0.41744	3.11193	3.11132
	209019_s_at	PINK1	3.2856	0.590973	0.179868	1.5731	3.11132
	208168_s_at	CHIT1	3.27941	2.0154	0.614561	6.68932	3.11132
	212305_s_at	FLJ39207	3.279	0.365416	0.111441	1.28819	3.11132
	201256_at	COX7A2L	3.27592	0.505601	0.154339	1.48301	3.11132
	218795_at	ACP6	3.27465	0.814514	0.248734	2.01027	3.11132
	210242_x_at	LOC283687	3.27303	0.393743	0.120299	1.33695	3.11132
	219079_at	NCB5OR	3.27211	0.493793	0.15091	1.45423	3.11132
	202441_at	KEO4	3.26775	0.705763	0.215978	1.73979	3.11132
	53912_at	SNX11	3.26538	0.590117	0.18072	1.58632	3.11132
	201290_at	SPC18	3.26293	0.365355	0.111972	1.31033	3.11132
	217907_at	MRPL18	3.26252	0.457133	0.140116	1.41186	3.11132
	220621_at	FOXE3	3.2614	0.831118	0.254835	1.98664	3.11132
	218861_at	RNF25	3.26049	0.702212	0.21537	1.78317	3.11132
	213567_at	http://genome-www4.stanford.edu/cgi-bin/SMD/source/sourceResult?choice=Gene&option=Name&criteria=	3.25833	0.453506	0.139183	1.4078	3.11132
	202565_s_at	SVIL	3.25649	0.761336	0.23379	1.8582	3.11132
	221803_s_at	NRBF-2	3.25198	0.743539	0.228642	1.84116	3.11132
	221029_s_at	WNT5B	3.25162	0.929255	0.285782	2.32638	3.11132
	205965_at	BATF	3.25084	0.467041	0.143668	1.4173	3.11132
	205270_s_at	LCP2	3.24837	0.591332	0.182039	1.60045	3.11132
	221573_at	C7orf25	3.24804	0.68714	0.211555	1.75658	3.11132
	217622_at	C22orf3	3.24596	1.16197	0.357975	2.09925	3.11132
	38290_at	RGS14	3.2425	0.521377	0.160795	1.47619	3.11132
	210254_at	MS4A3	3.24173	2.24682	0.693092	7.96854	3.11132
	215138_s_at	http://genome-www4.stanford.edu/cgi-bin/SMD/source/sourceResult?choice=Gene&option=Name&criteria=	3.24085	1.21889	0.376101	2.79742	3.11132
	206836_at	SLC6A3	3.24038	0.913573	0.281934	2.09516	3.11132
	213842_x_at	WBSCR20C	3.23865	0.684069	0.21122	1.5703	3.72853
	209228_x_at	N33	3.23749	0.99858	0.308442	1.8515	3.72853
	218660_at	DYSF	3.23559	0.946588	0.292555	2.2038	3.72853
	207253_s_at	UBN1	3.23548	0.497116	0.153645	1.39712	3.72853
	210142_x_at	FLOT1	3.23539	0.710565	0.219623	1.76803	3.72853
	211890_x_at	CAPN3	3.22973	2.21933	0.687155	3.69077	3.72853
	207809_s_at	ATP6AP1	3.22889	0.325629	0.100848	1.26739	3.72853
	201548_s_at	PLU-1	3.22833	0.564286	0.174792	1.57196	3.72853
	213066_at	KIAA0375	3.22385	1.00888	0.312944	1.92188	3.72853
	203304_at	NMA	3.22353	0.64873	0.201248	1.57978	3.72853
	212683_at	KIAA0446	3.2232	0.47161	0.146317	1.37183	3.72853
	212717_at	KIAA0356	3.22112	0.419392	0.130201	1.34808	3.72853
	213592_at	AGTRL1	3.22106	0.639521	0.198544	1.6729	3.72853
	200090_at	FNTA	3.21988	0.330327	0.10259	1.27917	3.72853
	201859_at	PRG1	3.21969	0.507537	0.157636	1.4984	3.72853
	213361_at	PCTAIRE2BP	3.2193	0.443101	0.137639	1.38845	3.72853
	210090_at	ARC	3.21326	1.0943	0.340557	2.75985	3.72853
	220404_at	GPR97	3.21286	1.24462	0.387388	2.52481	3.72853
	211970_x_at	ACTG1	3.20753	0.273305	0.0852075	1.21105	3.72853
	206656_s_at	MYOD1	3.20214	0.816005	0.254831	1.99502	3.72853
	45526_g_at	FLJ14154	3.19685	0.251965	0.0788165	1.19233	3.72853
	212872_s_at	USP49	3.19512	0.377942	0.118287	1.31401	3.72853
	222238_s_at	POLM	3.19494	1.21322	0.379731	2.59143	3.72853
	213827_at	SNX26	3.19449	1.11099	0.347783	2.01468	3.72853
	217874_at	SUCLG1	3.19255	0.483128	0.15133	1.45943	3.72853
	218180_s_at	EPS8L2	3.19176	0.926517	0.290284	1.933	3.72853
	210387_at	HIST1H2BG	3.18587	1.34222	0.421304	3.50686	3.72853
	207877_s_at	NVL	3.18266	1.13387	0.356264	2.67444	3.72853
	208659_at	CLIC1	3.18215	0.367614	0.115524	1.31357	3.72853
	218964_at	DRIL2	3.17978	0.955739	0.300567	2.00854	3.72853
	218085_at	HSPC177	3.17783	0.644732	0.202884	1.6743	3.72853
	206026_s_at	TNFAIP6	3.17697	1.55366	0.48904	5.1921	3.72853
	220110_s_at	NXF3	3.17575	1.81716	0.572197	4.99441	3.72853
	204261_s_at	PSEN2	3.17298	1.05247	0.331698	2.06857	3.72853
	203584_at	KIAA0103	3.17037	0.539709	0.170236	1.41681	3.72853
	214438_at	HLX1	3.16834	0.931128	0.293885	2.07354	3.72853
	177_at	PLD1	3.16285	0.542932	0.171659	1.43702	3.72853
	221156_x_at	CPR8	3.16038	0.924904	0.292656	2.28063	3.72853
	220603_s_at	FLJ11175	3.15807	0.59283	0.187719	1.66799	3.72853
	209091_s_at	SH3GLB1	3.15534	0.436056	0.138196	1.39261	3.72853
	211963_s_at	ARPC5	3.15237	0.56111	0.177996	1.5372	4.62903
	213838_at	RARG-1	3.15043	0.450122	0.142876	1.36724	4.62903
	203652_at	MAP3K11	3.14688	0.320719	0.101916	1.24826	4.62903
	204040_at	RNF144	3.14583	0.667833	0.212291	1.54306	4.62903
	221808_at	RAB9A	3.14427	0.446011	0.141849	1.39752	4.62903
	207741_x_at	TPSB2	3.14337	1.36534	0.434356	4.08669	4.62903
	220992_s_at	C1orf25	3.14052	0.840231	0.267545	2.02009	4.62903
	206514_s_at	CYP4F3	3.13687	1.83716	0.585669	3.60586	4.62903
	209514_s_at	RAB27A	3.13512	0.710816	0.226727	1.79966	4.62903
	220887_at	PLPL	3.12932	0.538859	0.172197	1.44875	4.62903
	220237_at	APG3	3.12848	1.36537	0.436432	2.71361	4.62903
	211709_s_at	SCGF	3.12567	1.25255	0.400731	3.11863	4.62903
	204235_s_at	CED-6	3.1225	1.27762	0.409165	2.14521	4.62903
	201441_at	COX6B	3.11952	0.335365	0.107505	1.28601	4.62903
	218818_at	FHL3	3.1195	0.409123	0.13115	1.34453	4.62903
	209110_s_at	RAB2L	3.11422	0.500908	0.160845	1.46584	4.62903
	220047_at	SIRT4	3.11415	1.16719	0.374803	2.72586	4.62903
	205653_at	CTSG	3.1109	2.40251	0.772288	9.54445	4.62903
	206871_at	ELA2	3.10428	2.43111	0.783148	9.13863	4.62903
	218248_at	FLJ22794	3.10424	0.383093	0.12341	1.32903	4.62903
	209906_at	C3AR1	3.10399	0.927179	0.298706	2.07102	4.62903
	204091_at	PDE6D	3.10004	0.415145	0.133916	1.32366	4.62903
	200886_s_at	PGAM1	3.09973	0.438423	0.141439	1.40082	4.62903
	213698_at	MGC14276	3.09944	0.39916	0.128785	1.32351	4.62903
	209497_s_at	MGC10871	3.09748	0.396269	0.127933	1.32584	4.62903
	204329_s_at	ZNF202	3.09342	0.83908	0.271247	2.11343	4.62903
	201938_at	CDK2AP1	3.09318	0.561013	0.181371	1.53494	4.62903
	218438_s_at	EG1	3.09078	0.420273	0.135976	1.3628	4.62903
	203324_s_at	CAV2	3.09025	1.38856	0.449338	4.35786	4.62903
	221014_s_at	RAB33B	3.0898	0.747687	0.241985	1.81051	4.62903
	202121_s_at	BC-2	3.08904	0.460081	0.14894	1.43789	4.62903
	204513_s_at	ELMO1	3.08797	0.556431	0.180193	1.57867	4.62903
	202571_s_at	DAP4	3.08625	0.779352	0.252524	1.76489	4.62903
	206295_at	IL18	3.07659	0.869498	0.282618	2.01335	4.62903
	203768_s_at	STS	3.07649	0.719536	0.233882	1.49087	4.62903
	206057_x_at	SPN	3.07482	0.533903	0.173637	1.50431	4.62903
	214809_at	http://genome-www4.stanford.edu/cgi-bin/SMD/source/sourceResult?choice=Gene&option=Name&criteria=	3.0738	1.07473	0.349642	2.07206	4.62903
	213713_s_at	LOC89944	3.07288	0.462281	0.150439	1.37706	4.62903
Negative genes
	Gene ID	Gene Name	Score(d)	Numerator(r)	Denominator(s+s0)	Fold Change	q-value(%)
	207630_s_at	CREM	-7.78888	-1.51765	0.194849	0.36275	0
	211423_s_at	SC5DL	-7.53283	-1.24798	0.165672	0.414581	0
	219256_s_at	FLJ20356	-7.48422	-1.02271	0.136649	0.500218	0
	212239_at	PIK3R1	-7.10479	-1.16061	0.163355	0.453189	0
	204562_at	IRF4	-6.60952	-1.65549	0.25047	0.349914	0
	209967_s_at	CREM	-6.58512	-3.30963	0.502592	0.149154	0
	215375_x_at	http://genome-www4.stanford.edu/cgi-bin/SMD/source/sourceResult?choice=Gene&option=Name&criteria=	-6.26923	-1.58595	0.252973	0.343344	0
	204491_at	PDE4D	-6.25638	-1.42127	0.227171	0.402513	0
	211248_s_at	CHRD	-6.11966	-1.89711	0.310002	0.325873	0
	205370_x_at	DBT	-5.99112	-1.02157	0.170515	0.503528	0
	222330_at	http://genome-www4.stanford.edu/cgi-bin/SMD/source/sourceResult?choice=Gene&option=Name&criteria=	-5.95452	-2.15904	0.362588	0.250548	0
	203940_s_at	KIAA1036	-5.94182	-1.0823	0.182149	0.493313	0
	217234_s_at	VIL2	-5.90596	-0.984997	0.16678	0.513494	0
	207078_at	MED6	-5.86964	-2.20389	0.375472	0.251588	0
	210598_at	http://genome-www4.stanford.edu/cgi-bin/SMD/source/sourceResult?choice=Gene&option=Name&criteria=	-5.85274	-1.03393	0.176658	0.5116	0
	207827_x_at	SNCA	-5.82454	-1.55213	0.266481	0.36215	0
	203320_at	LNK	-5.80611	-0.905806	0.156009	0.543946	0
	216766_at	http://genome-www4.stanford.edu/cgi-bin/SMD/source/sourceResult?choice=Gene&option=Name&criteria=	-5.69526	-2.93197	0.514808	0.146465	0
	211546_x_at	SNCA	-5.66985	-1.25233	0.220876	0.435123	0
	215284_at	http://genome-www4.stanford.edu/cgi-bin/SMD/source/sourceResult?choice=Gene&option=Name&criteria=	-5.60435	-1.15358	0.205836	0.461926	0
	219734_at	FLJ20174	-5.55198	-1.34266	0.241834	0.435358	0
	214962_s_at	NUP160	-5.55183	-0.999492	0.180029	0.524445	0
	208154_at	LOC51336	-5.52738	-1.10917	0.200668	0.489995	0
	207735_at	RNF125	-5.50612	-2.40977	0.437654	0.228553	0
	209959_at	NR4A3	-5.4931	-2.49032	0.453354	0.228609	0
	215398_at	http://genome-www4.stanford.edu/cgi-bin/SMD/source/sourceResult?choice=Gene&option=Name&criteria=	-5.44067	-1.44695	0.265951	0.37615	0
	221012_s_at	TRIM8	-5.42464	-0.736535	0.135776	0.616472	0
	209750_at	NR1D2	-5.42191	-1.16041	0.214023	0.457237	0
	205076_s_at	CRA	-5.42061	-1.12468	0.207481	0.483054	0
	221757_at	MGC17330	-5.41355	-1.18362	0.218641	0.47643	0
	208447_s_at	PRPS1	-5.4054	-0.747646	0.138315	0.619047	0
	219228_at	ZNF331	-5.40058	-1.38442	0.256347	0.401247	0
	203099_s_at	CDYL	-5.39926	-1.88724	0.349536	0.293778	0
	214508_x_at	CREM	-5.38893	-1.70149	0.315739	0.360771	0
	220368_s_at	FLJ20707	-5.38061	-0.974591	0.18113	0.53592	0
	215123_at	http://genome-www4.stanford.edu/cgi-bin/SMD/source/sourceResult?choice=Gene&option=Name&criteria=	-5.37943	-2.24653	0.417616	0.287007	0
	217914_at	TPCN1	-5.37223	-0.845611	0.157404	0.561331	0
	205239_at	AREG	-5.36196	-2.47958	0.462439	0.240556	0
	215630_at	http://genome-www4.stanford.edu/cgi-bin/SMD/source/sourceResult?choice=Gene&option=Name&criteria=	-5.31693	-1.96366	0.369323	0.307245	0
	218273_s_at	PPM2C	-5.2705	-1.02186	0.193883	0.501306	0
	219254_at	FLJ22222	-5.25574	-1.57935	0.3005	0.377115	0
	214102_at	http://genome-www4.stanford.edu/cgi-bin/SMD/source/sourceResult?choice=Gene&option=Name&criteria=	-5.24923	-1.06993	0.203826	0.516142	0
	40255_at	http://genome-www4.stanford.edu/cgi-bin/SMD/source/sourceResult?choice=Gene&option=Name&criteria=	-5.2447	-0.617359	0.117711	0.664632	0
	212886_at	DKFZP434C171	-5.21546	-1.42563	0.273348	0.422343	0
	221234_s_at	BACH2	-5.21174	-1.51847	0.291356	0.416631	0
	205927_s_at	CTSE	-5.20497	-1.33462	0.256413	0.427881	0
	207079_s_at	MED6	-5.19554	-0.743408	0.143086	0.611247	0
	220369_at	FLJ20707	-5.18465	-1.87483	0.361611	0.332293	0
	213263_s_at	MAP3K12	-5.18132	-0.768037	0.148232	0.601388	0
	206759_at	FCER2	-5.17593	-2.26302	0.43722	0.38056	0
	212472_at	MICAL2	-5.17126	-0.817998	0.158182	0.588416	0
	221349_at	VPREB1	-5.17049	-2.34928	0.454362	0.298112	0
	213605_s_at	http://genome-www4.stanford.edu/cgi-bin/SMD/source/sourceResult?choice=Gene&option=Name&criteria=	-5.16405	-1.66879	0.323155	0.336415	0
	215586_at	http://genome-www4.stanford.edu/cgi-bin/SMD/source/sourceResult?choice=Gene&option=Name&criteria=	-5.1603	-2.05477	0.398188	0.336772	0
	217418_x_at	MS4A1	-5.15667	-2.19985	0.426603	0.355188	0
	214960_at	API5	-5.13653	-1.14253	0.222432	0.436273	0
	218631_at	VIP32	-5.08038	-0.549224	0.108107	0.696905	0
	212220_at	PSME4	-5.07147	-0.824549	0.162586	0.58243	0
	211302_s_at	PDE4B	-5.06181	-1.46472	0.289367	0.411824	0
	215213_at	http://genome-www4.stanford.edu/cgi-bin/SMD/source/sourceResult?choice=Gene&option=Name&criteria=	-5.04069	-1.99501	0.395782	0.285065	0
	213334_x_at	TREX2	-5.02429	-0.53013	0.105513	0.70302	0
	216054_x_at	MYL4	-5.02069	-0.972768	0.193752	0.534977	0
	221698_s_at	CLECSF12	-5.01008	-1.87077	0.373401	0.345249	0
	216614_at	http://genome-www4.stanford.edu/cgi-bin/SMD/source/sourceResult?choice=Gene&option=Name&criteria=	-5.00281	-1.69232	0.338273	0.360083	0
	213135_at	TIAM1	-4.99966	-1.03438	0.206891	0.518716	0
	208602_x_at	CD6	-4.98958	-1.38311	0.2772	0.345285	0
	210356_x_at	MS4A1	-4.964	-2.04901	0.412775	0.373932	0
	207474_at	SNRK	-4.94922	-1.62715	0.32877	0.378151	0
	213594_x_at	FUSIP1	-4.93242	-0.753504	0.152766	0.60262	0
	220702_at	http://genome-www4.stanford.edu/cgi-bin/SMD/source/sourceResult?choice=Gene&option=Name&criteria=	-4.92934	-1.73902	0.35279	0.381772	0
	212240_s_at	PIK3R1	-4.91779	-1.08743	0.221121	0.504414	0
	207038_at	SLC16A6	-4.9055	-2.26551	0.461832	0.276958	0
	210487_at	DNTT	-4.90484	-3.13892	0.639965	0.276474	0
	217274_x_at	http://genome-www4.stanford.edu/cgi-bin/SMD/source/sourceResult?choice=Gene&option=Name&criteria=	-4.8832	-0.926024	0.189635	0.563053	0
	209112_at	CDKN1B	-4.87695	-0.734425	0.150591	0.603945	0
	215029_at	http://genome-www4.stanford.edu/cgi-bin/SMD/source/sourceResult?choice=Gene&option=Name&criteria=	-4.87316	-1.57564	0.32333	0.382398	0
	215201_at	REPS1	-4.86807	-2.14734	0.441107	0.262499	0
	215151_at	DOCK10	-4.85343	-2.02095	0.416396	0.319869	0
	217140_s_at	http://genome-www4.stanford.edu/cgi-bin/SMD/source/sourceResult?choice=Gene&option=Name&criteria=	-4.8357	-0.980382	0.202738	0.544973	0
	203684_s_at	BCL2	-4.8347	-1.43178	0.296147	0.320241	0
	215483_at	AKAP9	-4.83142	-2.01889	0.417867	0.338714	0
	215024_at	http://genome-www4.stanford.edu/cgi-bin/SMD/source/sourceResult?choice=Gene&option=Name&criteria=	-4.79491	-1.32668	0.276684	0.436234	0
	207996_s_at	C18orf1	-4.77278	-1.11052	0.232678	0.502944	0
	210313_at	ILT7	-4.7693	-2.15391	0.451619	0.346131	0
	222375_at	http://genome-www4.stanford.edu/cgi-bin/SMD/source/sourceResult?choice=Gene&option=Name&criteria=	-4.76865	-2.40573	0.504488	0.257198	0
	205859_at	LY86	-4.76099	-1.38952	0.291855	0.4479	0
	207365_x_at	USP34	-4.71255	-0.913992	0.193948	0.548425	0
	211475_s_at	BAG1	-4.70916	-0.443645	0.0942091	0.739213	0
	212249_at	PIK3R1	-4.66718	-1.32623	0.284161	0.399422	0
	210895_s_at	CD86	-4.66083	-1.75292	0.376096	0.353597	0
	211208_s_at	CASK	-4.66065	-0.647159	0.138856	0.660442	0
	201456_s_at	BUB3	-4.64796	-0.728793	0.156799	0.630961	0
	215401_at	http://genome-www4.stanford.edu/cgi-bin/SMD/source/sourceResult?choice=Gene&option=Name&criteria=	-4.64486	-1.96861	0.423825	0.325325	0
	202724_s_at	FOXO1A	-4.62582	-0.989797	0.213972	0.546592	0
	205836_s_at	FLJ21940	-4.60053	-1.01986	0.221684	0.522487	0.321642
	216813_at	http://genome-www4.stanford.edu/cgi-bin/SMD/source/sourceResult?choice=Gene&option=Name&criteria=	-4.58516	-2.25915	0.49271	0.37944	0.321642
	208200_at	IL1A	-4.57603	-0.903129	0.197361	0.558332	0.321642
	36829_at	PER1	-4.57592	-0.727507	0.158986	0.636287	0.321642
	206099_at	PRKCH	-4.57433	-1.1839	0.258814	0.486882	0.321642
	210172_at	SF1	-4.56551	-1.48068	0.32432	0.416585	0.321642
	207115_x_at	MBTD1	-4.56542	-1.71845	0.376406	0.381864	0.321642
	202079_s_at	OIP106	-4.56215	-0.708828	0.155371	0.629044	0.321642
	215175_at	PCNX	-4.56089	-1.18399	0.259596	0.42811	0.321642
	215850_s_at	NDUFA5	-4.55993	-1.54315	0.338415	0.419282	0.321642
	201360_at	CST3	-4.55702	-1.40369	0.308027	0.46266	0.321642
	203313_s_at	TGIF	-4.55684	-0.98174	0.215443	0.546508	0.321642
	203708_at	PDE4B	-4.55614	-1.68133	0.369025	0.388844	0.321642
	204619_s_at	CSPG2	-4.55248	-1.93004	0.423953	0.352081	0.321642
	219737_s_at	http://genome-www4.stanford.edu/cgi-bin/SMD/source/sourceResult?choice=Gene&option=Name&criteria=	-4.55123	-1.59651	0.350788	0.374968	0.321642
	202884_s_at	PPP2R1B	-4.55009	-0.574831	0.126334	0.668752	0.321642
	203116_s_at	FECH	-4.54583	-1.13511	0.249704	0.490568	0.321642
	205826_at	MYOM2	-4.54549	-2.46647	0.542618	0.164407	0.321642
	206545_at	CD28	-4.54164	-1.02232	0.225099	0.547869	0.321642
	209196_at	C6orf11	-4.54065	-1.77748	0.391461	0.395792	0.321642
	209683_at	DKFZP566A1524	-4.53434	-1.10829	0.244422	0.513873	0.321642
	210459_at	PSMD4	-4.51913	-1.26686	0.280332	0.335862	0.321642
	212074_at	UNC84A	-4.508	-1.14524	0.254046	0.509251	0.321642
	201361_at	MGC5508	-4.49654	-0.474053	0.105426	0.724243	0.321642
	202643_s_at	TNFAIP3	-4.496	-1.58987	0.353619	0.442593	0.321642
	205685_at	CD86	-4.48178	-1.43535	0.320263	0.430748	0.321642
	214060_at	SSBP1	-4.4812	-1.27579	0.284698	0.467903	0.321642
	209995_s_at	TCL1A	-4.47924	-1.78093	0.397597	0.452421	0.321642
	209746_s_at	COQ7	-4.47055	-0.482408	0.107908	0.726919	0.321642
	218317_x_at	MGC5178	-4.45782	-0.740103	0.166023	0.619292	0.321642
	204060_s_at	PRKX	-4.4466	-0.747734	0.168158	0.624713	0.321642
	56748_at	TRIM10	-4.44041	-0.780999	0.175884	0.603099	0.321642
	206488_s_at	CD36	-4.42347	-1.67661	0.379026	0.391355	0.321642
	215392_at	http://genome-www4.stanford.edu/cgi-bin/SMD/source/sourceResult?choice=Gene&option=Name&criteria=	-4.42063	-2.06824	0.467861	0.336493	0.321642
	206660_at	IGLL1	-4.41684	-1.8749	0.424489	0.33686	0.321642
	208721_s_at	ANAPC5	-4.41536	-0.699304	0.15838	0.637277	0.321642
	206130_s_at	ASGR2	-4.41176	-2.28608	0.518178	0.36155	0.321642
	219387_at	LOC55580	-4.41071	-1.39276	0.315767	0.441387	0.321642
	215666_at	HLA-DRB3	-4.40405	-2.56865	0.583248	0.24124	0.321642
	217579_x_at	http://genome-www4.stanford.edu/cgi-bin/SMD/source/sourceResult?choice=Gene&option=Name&criteria=	-4.39559	-0.643481	0.146392	0.657705	0.321642
	201341_at	ENC1	-4.38663	-1.182	0.269456	0.473745	0.321642
	209315_at	HBS1L	-4.38594	-1.63884	0.373657	0.401522	0.321642
	209711_at	SLC35D1	-4.37118	-0.753324	0.172339	0.617717	0.321642
	217010_s_at	CDC25C	-4.36927	-0.872906	0.199783	0.563776	0.321642
	215855_s_at	TMF1	-4.36647	-1.81893	0.416569	0.369753	0.321642
	216326_s_at	HDAC3	-4.36243	-0.519714	0.119134	0.70711	0.321642
	208621_s_at	VIL2	-4.35669	-0.865315	0.198617	0.568984	0.321642
	221617_at	TAF9L	-4.34748	-0.837739	0.192695	0.601626	0.321642
	214790_at	SUSP1	-4.34621	-0.611509	0.1407	0.671019	0.321642
	217653_x_at	http://genome-www4.stanford.edu/cgi-bin/SMD/source/sourceResult?choice=Gene&option=Name&criteria=	-4.3439	-0.986591	0.227121	0.552588	0.321642
	218034_at	TTC11	-4.34025	-0.729955	0.168183	0.621377	0.321642
	201403_s_at	MGST3	-4.33644	-0.722874	0.166698	0.627318	0.321642
	215599_at	SMA3	-4.33257	-1.63418	0.377185	0.363817	0.321642
	204473_s_at	KIAA0211	-4.33101	-0.430028	0.0992907	0.751893	0.321642
	222074_at	UROD	-4.3301	-1.55061	0.358099	0.39844	0.321642
	205251_at	PER2	-4.32626	-0.599932	0.138672	0.673611	0.321642
	215588_x_at	RIOK3	-4.32529	-0.855226	0.197727	0.564757	0.321642
	216317_x_at	RHCE	-4.31348	-1.9394	0.449614	0.326243	0.321642
	208622_s_at	VIL2	-4.31245	-0.923621	0.214176	0.565137	0.321642
	215907_at	http://genome-www4.stanford.edu/cgi-bin/SMD/source/sourceResult?choice=Gene&option=Name&criteria=	-4.31204	-1.69613	0.393348	0.392455	0.321642
	215190_at	GA17	-4.31114	-0.959562	0.222577	0.554811	0.321642
	211855_s_at	SLC25A14	-4.30645	-1.37821	0.320034	0.450591	0.321642
	210439_at	ICOS	-4.29594	-2.08972	0.486441	0.270603	0.321642
	205763_s_at	DDX18	-4.29427	-0.505853	0.117797	0.723002	0.321642
	204912_at	IL10RA	-4.29276	-1.17355	0.273378	0.507313	0.321642
	215424_s_at	SNW1	-4.28988	-0.414287	0.096573	0.762304	0.321642
	208364_at	INPP4A	-4.28529	-1.17297	0.27372	0.478076	0.321642
	212599_at	AUTS2	-4.28471	-1.32067	0.308228	0.453711	0.321642
	221718_s_at	AKAP13	-4.28337	-0.685727	0.160091	0.631471	0.321642
	207216_at	TNFSF8	-4.28304	-0.546492	0.127594	0.698944	0.321642
	205861_at	SPIB	-4.28178	-1.42151	0.33199	0.468434	0.321642
	210836_x_at	PDE4D	-4.2779	-0.972589	0.227352	0.552385	0.321642
	202861_at	PER1	-4.27642	-2.04064	0.477184	0.367761	0.321642
	215340_at	ADCY1	-4.27514	-1.17749	0.275428	0.475749	0.321642
	204467_s_at	SNCA	-4.27486	-1.27425	0.298079	0.409711	0.321642
	201476_s_at	RRM1	-4.26418	-0.822896	0.192979	0.602269	0.321642
	213096_at	HUCEP11	-4.26294	-1.38761	0.325507	0.433588	0.321642
	204057_at	ICSBP1	-4.26215	-1.18709	0.27852	0.500609	0.321642
	213899_at	METAP2	-4.25397	-0.809831	0.190371	0.61169	0.321642
	208078_s_at	TCF8	-4.24917	-1.83734	0.4324	0.377501	0.321642
	39318_at	TCL1A	-4.24486	-2.0911	0.492619	0.443917	0.321642
	210395_x_at	MYL4	-4.24225	-1.03956	0.24505	0.531359	0.321642
	207001_x_at	DSIPI	-4.23593	-1.397	0.329798	0.440681	0.321642
	202973_x_at	FAM13A1	-4.23556	-0.804288	0.189889	0.614568	0.321642
	221969_at	PAX5	-4.23155	-1.43517	0.339161	0.481629	0.321642
	213742_at	SFRS11	-4.22903	-1.2667	0.299525	0.474922	0.321642
	218648_at	FLJ21868	-4.22107	-0.546682	0.129513	0.701623	0.321642
	203543_s_at	BTEB1	-4.21756	-1.43828	0.341021	0.441316	0.321642
	211374_x_at	http://genome-www4.stanford.edu/cgi-bin/SMD/source/sourceResult?choice=Gene&option=Name&criteria=	-4.20749	-1.46239	0.347569	0.42168	0.321642
	211387_x_at	RNGTT	-4.19942	-0.80067	0.190662	0.595192	0.321642
	204857_at	MAD1L1	-4.19669	-1.08502	0.258541	0.532025	0.321642
	220132_s_at	LLT1	-4.19231	-1.41031	0.336405	0.469014	0.384159
	215262_at	http://genome-www4.stanford.edu/cgi-bin/SMD/source/sourceResult?choice=Gene&option=Name&criteria=	-4.18731	-1.74033	0.41562	0.385515	0.384159
	209555_s_at	CD36	-4.17685	-1.52567	0.365269	0.429583	0.384159
	214707_x_at	ALMS1	-4.17669	-0.66961	0.160321	0.661599	0.384159
	215786_at	http://genome-www4.stanford.edu/cgi-bin/SMD/source/sourceResult?choice=Gene&option=Name&criteria=	-4.17527	-1.02855	0.246343	0.542612	0.384159
	215931_s_at	ARFGEF2	-4.17471	-1.75583	0.420587	0.318043	0.384159
	222319_at	http://genome-www4.stanford.edu/cgi-bin/SMD/source/sourceResult?choice=Gene&option=Name&criteria=	-4.17461	-1.60219	0.383794	0.381199	0.384159
	210088_x_at	MYL4	-4.17454	-1.01671	0.24355	0.534359	0.384159
	213918_s_at	IDN3	-4.17418	-0.620376	0.148622	0.663958	0.384159
	207190_at	KIAA0399	-4.17405	-1.63031	0.390581	0.392676	0.384159
	215383_x_at	ACP33	-4.17361	-0.589473	0.141238	0.68712	0.384159
	206937_at	SPTA1	-4.16628	-1.41698	0.340107	0.441592	0.384159
	214433_s_at	SELENBP1	-4.16501	-1.59351	0.382594	0.360982	0.384159
	221824_s_at	c-MIR	-4.16433	-0.895458	0.215031	0.528727	0.384159
	202206_at	ARL7	-4.15902	-1.2663	0.304471	0.495853	0.384159
	220612_at	MGC4308	-4.157	-1.80228	0.433553	0.359953	0.384159
	213142_x_at	LOC54103	-4.15262	-0.861396	0.207435	0.59591	0.384159
	221627_at	TRIM10	-4.11792	-0.854329	0.207466	0.591519	0.384159
	217523_at	CD44	-4.11403	-1.74288	0.423642	0.402293	0.384159
	215203_at	GOLGA4	-4.10775	-1.55811	0.379311	0.412122	0.384159
	202595_s_at	LEPROTL1	-4.10744	-0.67983	0.165512	0.634103	0.384159
	207978_s_at	NR4A3	-4.10112	-1.65492	0.403528	0.414222	0.384159
	222357_at	ZNF288	-4.10073	-2.20296	0.537212	0.368504	0.384159
	220338_at	FLJ10244	-4.09863	-1.19129	0.290657	0.456677	0.384159
	205873_at	PIGL	-4.0922	-0.505997	0.123649	0.721522	0.384159
	202208_s_at	ARL7	-4.09079	-1.92982	0.471747	0.364409	0.384159
	213566_at	RNASE6	-4.09047	-1.81306	0.443239	0.397463	0.384159
	208804_s_at	SFRS6	-4.08947	-0.638815	0.15621	0.671593	0.384159
	210014_x_at	IDH3B	-4.08667	-0.497566	0.121754	0.726443	0.384159
	206710_s_at	EPB41L3	-4.08189	-2.1366	0.523434	0.415834	0.384159
	213216_at	KIAA0459	-4.07916	-0.702151	0.172131	0.635037	0.384159
	202283_at	SERPINF1	-4.07825	-1.86864	0.458197	0.400992	0.384159
	219043_s_at	VIAF1	-4.06907	-0.65776	0.161649	0.661717	0.384159
	217679_x_at	http://genome-www4.stanford.edu/cgi-bin/SMD/source/sourceResult?choice=Gene&option=Name&criteria=	-4.06542	-1.1538	0.283809	0.536832	0.384159
	204143_s_at	HSRTSBETA	-4.06526	-0.788562	0.193976	0.608617	0.384159
	200830_at	PSMD2	-4.0539	-0.407662	0.10056	0.764005	0.384159
	202972_s_at	FAM13A1	-4.05373	-0.661494	0.163181	0.664894	0.384159
	201925_s_at	DAF	-4.04825	-1.01592	0.250953	0.585365	0.384159
	211852_s_at	ATRN	-4.04538	-1.05797	0.261526	0.53955	0.384159
	202207_at	ARL7	-4.04366	-1.44252	0.356738	0.468519	0.384159
	202944_at	NAGA	-4.03909	-0.745151	0.184485	0.628927	0.384159
	203115_at	FECH	-4.03711	-1.08443	0.268616	0.512638	0.384159
	208914_at	GGA2	-4.03465	-0.474944	0.117716	0.736048	0.384159
	216850_at	SNRPN	-4.02934	-1.67725	0.416258	0.373713	0.384159
	215628_x_at	http://genome-www4.stanford.edu/cgi-bin/SMD/source/sourceResult?choice=Gene&option=Name&criteria=	-4.02669	-0.652221	0.161975	0.659079	0.384159
	219526_at	FLJ21802	-4.01815	-0.392268	0.097624	0.773706	0.384159
	212482_at	FLJ13910	-4.01813	-0.549093	0.136654	0.700188	0.384159
	219957_at	RUFY2	-4.01379	-1.56232	0.389237	0.37072	0.384159
	205512_s_at	PDCD8	-4.00967	-0.501471	0.125065	0.727224	0.384159
	207968_s_at	MEF2C	-4.00886	-0.983914	0.245435	0.549556	0.384159
	217906_at	KLHDC2	-4.00325	-0.461062	0.115172	0.742235	0.384159
	206771_at	UPK3A	-3.9958	-0.805301	0.201537	0.594138	0.384159
	215504_x_at	http://genome-www4.stanford.edu/cgi-bin/SMD/source/sourceResult?choice=Gene&option=Name&criteria=	-3.99469	-0.713671	0.178655	0.633533	0.384159
	201506_at	TGFBI	-3.98749	-2.28891	0.574023	0.329883	0.384159
	205049_s_at	CD79A	-3.98721	-1.63443	0.409919	0.487022	0.384159
	201458_s_at	BUB3	-3.98399	-0.637261	0.159955	0.66617	0.384159
	218217_at	RISC	-3.98294	-0.993703	0.249489	0.553511	0.384159
	215204_at	http://genome-www4.stanford.edu/cgi-bin/SMD/source/sourceResult?choice=Gene&option=Name&criteria=	-3.97595	-1.17617	0.295821	0.475573	0.384159
	205238_at	FLJ12687	-3.97143	-0.478096	0.120384	0.737139	0.384159
	205324_s_at	FTSJ1	-3.97051	-0.340047	0.0856431	0.799273	0.384159
	212711_at	DKFZp434G2311	-3.96959	-0.353339	0.0890113	0.786815	0.384159
	222030_at	SIVA	-3.96671	-0.590145	0.148774	0.669752	0.384159
	200898_s_at	MGEA5	-3.96491	-0.858053	0.216412	0.582815	0.384159
	200790_at	ODC1	-3.96429	-0.774894	0.195468	0.622783	0.384159
	219713_at	CARKL	-3.96399	-1.09974	0.277434	0.535661	0.384159
	213275_x_at	CTSB	-3.96376	-0.826822	0.208595	0.608115	0.384159
	215648_at	http://genome-www4.stanford.edu/cgi-bin/SMD/source/sourceResult?choice=Gene&option=Name&criteria=	-3.96313	-1.32813	0.335121	0.469053	0.384159
	208950_s_at	ALDH7A1	-3.96077	-1.4524	0.366696	0.463009	0.384159
	208433_s_at	LRP8	-3.96076	-0.780221	0.196988	0.619432	0.384159
	214581_x_at	TNFRSF21	-3.95903	-1.68159	0.424749	0.451174	0.384159
	211656_x_at	HLA-DQB1	-3.95543	-1.40674	0.355648	0.486828	0.384159
	218362_s_at	DIS3	-3.95481	-0.919232	0.232434	0.568954	0.384159
	212385_at	TCF4	-3.95457	-1.42242	0.35969	0.457434	0.384159
	200597_at	EIF3S10	-3.95394	-0.529825	0.133999	0.70646	0.384159
	210666_at	IDS	-3.9526	-1.85231	0.468632	0.410354	0.384159
	215621_s_at	http://genome-www4.stanford.edu/cgi-bin/SMD/source/sourceResult?choice=Gene&option=Name&criteria=	-3.95245	-2.67178	0.67598	0.347619	0.384159
	222150_s_at	LOC54103	-3.95125	-0.999466	0.252949	0.551935	0.384159
	211776_s_at	EPB41L3	-3.95002	-1.17147	0.296573	0.500574	0.384159
	201380_at	CRTAP	-3.93933	-0.523879	0.132987	0.701256	0.384159
	215512_at	TEB4	-3.9292	-1.01633	0.258661	0.54918	0.558919
	205987_at	CD1C	-3.92915	-2.3626	0.6013	0.385433	0.558919
	214959_s_at	API5	-3.92795	-0.640069	0.162953	0.664234	0.558919
	206688_s_at	CPSF4	-3.92473	-0.478865	0.122012	0.726226	0.558919
	216458_at	MGC33602	-3.91982	-0.971879	0.24794	0.561713	0.558919
	203542_s_at	BTEB1	-3.91859	-1.04835	0.267533	0.551401	0.558919
	209281_s_at	ATP2B1	-3.91767	-1.20722	0.308148	0.533675	0.558919
	221382_at	http://genome-www4.stanford.edu/cgi-bin/SMD/source/sourceResult?choice=Gene&option=Name&criteria=	-3.91625	-1.02564	0.261894	0.55225	0.558919
	212312_at	BCL2L1	-3.9145	-0.857172	0.218973	0.54463	0.558919
	207237_at	KCNA3	-3.91221	-1.23894	0.316685	0.493091	0.558919
	219483_s_at	PPN	-3.91015	-0.416401	0.106492	0.758637	0.558919
	215268_at	KIAA0754	-3.90785	-2.13425	0.546144	0.352304	0.558919
	203753_at	TCF4	-3.90649	-1.00732	0.257858	0.552112	0.558919
	206077_at	KEL	-3.90642	-0.852263	0.21817	0.56305	0.558919
	203521_s_at	ZNF318	-3.90565	-0.591501	0.151447	0.688941	0.558919
	215221_at	http://genome-www4.stanford.edu/cgi-bin/SMD/source/sourceResult?choice=Gene&option=Name&criteria=	-3.89954	-0.896001	0.229771	0.584532	0.558919
	215956_at	http://genome-www4.stanford.edu/cgi-bin/SMD/source/sourceResult?choice=Gene&option=Name&criteria=	-3.89732	-1.08391	0.278118	0.542229	0.558919
	202125_s_at	ALS2CR3	-3.89487	-0.734845	0.18867	0.614977	0.558919
	211840_s_at	PDE4D	-3.8904	-1.75563	0.451271	0.427916	0.558919
	215908_at	http://genome-www4.stanford.edu/cgi-bin/SMD/source/sourceResult?choice=Gene&option=Name&criteria=	-3.88898	-2.03714	0.523825	0.3421	0.558919
	200847_s_at	MGC8721	-3.88747	-0.583453	0.150086	0.686579	0.558919
	204466_s_at	SNCA	-3.88668	-1.25946	0.324044	0.473321	0.558919
	214594_x_at	ATP8B1	-3.88631	-1.14838	0.295495	0.518014	0.558919
	203502_at	BPGM	-3.8817	-0.930065	0.239602	0.519398	0.558919
	208609_s_at	TNXB	-3.87872	-1.15021	0.296544	0.518292	0.558919
	219434_at	TREM1	-3.87439	-1.52984	0.394859	0.467198	0.558919
	203288_at	FLJ21369	-3.87412	-0.474264	0.122418	0.737095	0.558919
	204400_at	EFS	-3.87345	-1.30081	0.335828	0.469918	0.558919
	210418_s_at	IDH3B	-3.87254	-0.531754	0.137314	0.714195	0.558919
	205998_x_at	CYP3A4	-3.87244	-0.68437	0.176728	0.658403	0.558919
	220948_s_at	ATP1A1	-3.87057	-0.544746	0.14074	0.711898	0.558919
	221756_at	MGC17330	-3.8675	-1.15203	0.297875	0.540729	0.558919
	211091_s_at	NF2	-3.86505	-1.41709	0.366642	0.477794	0.558919
	221668_s_at	DNAI2	-3.86047	-0.953878	0.247089	0.515973	0.558919
	216187_x_at	http://genome-www4.stanford.edu/cgi-bin/SMD/source/sourceResult?choice=Gene&option=Name&criteria=	-3.85408	-1.01376	0.263036	0.547359	0.558919
	204077_x_at	LYSAL1	-3.85163	-0.608535	0.157994	0.672603	0.558919
	215646_s_at	CSPG2	-3.84858	-2.34816	0.610138	0.325804	0.558919
	217814_at	GK001	-3.84806	-0.567853	0.147569	0.702467	0.558919
	201686_x_at	API5	-3.84654	-0.447953	0.116456	0.751168	0.558919
	215069_at	NMT2	-3.84516	-0.745783	0.193954	0.635999	0.558919
	202839_s_at	NDUFB7	-3.84341	-0.613555	0.159638	0.677107	0.558919
	217322_x_at	http://genome-www4.stanford.edu/cgi-bin/SMD/source/sourceResult?choice=Gene&option=Name&criteria=	-3.84256	-1.00712	0.262097	0.553709	0.558919
	213887_s_at	POLR2E	-3.83796	-0.521576	0.135899	0.721383	0.558919
	213359_at	HNRPD	-3.83205	-1.1303	0.294959	0.520006	0.558919
	210858_x_at	ATM	-3.82881	-0.775175	0.202459	0.625358	0.558919
	203973_s_at	KIAA0146	-3.82352	-0.74256	0.194209	0.634759	0.558919
	214273_x_at	C16orf35	-3.82112	-0.650794	0.170315	0.651435	0.558919
	207655_s_at	BLNK	-3.82086	-1.38689	0.36298	0.511942	0.558919
	205570_at	PIP5K2A	-3.82067	-0.839598	0.219752	0.600448	0.558919
	206821_x_at	HRBL	-3.81825	-1.18791	0.311114	0.483703	0.558919
	205297_s_at	CD79B	-3.81712	-1.77345	0.464603	0.486308	0.558919
	207769_s_at	PQBP1	-3.8168	-0.681237	0.178484	0.657801	0.558919
	215811_at	http://genome-www4.stanford.edu/cgi-bin/SMD/source/sourceResult?choice=Gene&option=Name&criteria=	-3.81562	-0.783108	0.205237	0.6091	0.558919
	216008_s_at	ARIH2	-3.81444	-1.11392	0.292028	0.489296	0.558919
	214295_at	http://genome-www4.stanford.edu/cgi-bin/SMD/source/sourceResult?choice=Gene&option=Name&criteria=	-3.81311	-1.3453	0.35281	0.454195	0.558919
	217671_at	http://genome-www4.stanford.edu/cgi-bin/SMD/source/sourceResult?choice=Gene&option=Name&criteria=	-3.81237	-1.04927	0.275228	0.548146	0.558919
	204182_s_at	ZNF297B	-3.80809	-1.45457	0.381969	0.504865	0.558919
	216109_at	KIAA1025	-3.80611	-1.61109	0.423291	0.429257	0.558919
	211919_s_at	CXCR4	-3.80359	-0.985288	0.259042	0.557881	0.558919
	222104_x_at	GTF2H3	-3.80209	-1.05598	0.277737	0.510242	0.558919
	215359_x_at	ZNF44	-3.80106	-0.568304	0.149512	0.694057	0.626729
	212225_at	SUI1	-3.79944	-1.5668	0.412377	0.442631	0.626729
	215612_at	http://genome-www4.stanford.edu/cgi-bin/SMD/source/sourceResult?choice=Gene&option=Name&criteria=	-3.79916	-0.803906	0.211601	0.604431	0.626729
	222207_x_at	http://genome-www4.stanford.edu/cgi-bin/SMD/source/sourceResult?choice=Gene&option=Name&criteria=	-3.79225	-0.826443	0.21793	0.622538	0.626729
	222282_at	http://genome-www4.stanford.edu/cgi-bin/SMD/source/sourceResult?choice=Gene&option=Name&criteria=	-3.78667	-0.741091	0.195711	0.635148	0.626729
	206042_x_at	SNRPN	-3.77186	-0.727831	0.192964	0.652587	0.626729
	217713_x_at	http://genome-www4.stanford.edu/cgi-bin/SMD/source/sourceResult?choice=Gene&option=Name&criteria=	-3.77031	-0.624674	0.165682	0.683343	0.626729
	220483_s_at	RNF19	-3.76695	-1.14479	0.303903	0.494668	0.626729
	217880_at	http://genome-www4.stanford.edu/cgi-bin/SMD/source/sourceResult?choice=Gene&option=Name&criteria=	-3.76656	-0.837227	0.222279	0.609026	0.626729
	39313_at	PRKWNK1	-3.76345	-0.53091	0.14107	0.698207	0.626729
	201300_s_at	PRNP	-3.75905	-0.597316	0.158901	0.684579	0.626729
	220728_at	http://genome-www4.stanford.edu/cgi-bin/SMD/source/sourceResult?choice=Gene&option=Name&criteria=	-3.75694	-1.53076	0.407449	0.429748	0.626729
	213504_at	COPS6	-3.75686	-0.370162	0.0985295	0.783859	0.626729
	214948_s_at	http://genome-www4.stanford.edu/cgi-bin/SMD/source/sourceResult?choice=Gene&option=Name&criteria=	-3.75263	-0.554029	0.147638	0.703629	0.626729
	210574_s_at	NUDC	-3.75171	-0.421411	0.112325	0.761459	0.626729
	202124_s_at	ALS2CR3	-3.75114	-1.00006	0.266602	0.525728	0.626729
	204543_at	GRF2	-3.75076	-1.38615	0.369565	0.432082	0.626729
	219765_at	FLJ12586	-3.74792	-0.761336	0.203136	0.635534	0.626729
	207227_x_at	RFPL2	-3.74784	-0.747788	0.199525	0.624203	0.626729
	212521_s_at	PDE8A	-3.74564	-0.454431	0.121323	0.74395	0.626729
	215587_x_at	http://genome-www4.stanford.edu/cgi-bin/SMD/source/sourceResult?choice=Gene&option=Name&criteria=	-3.74485	-1.25117	0.334103	0.500902	0.626729
	204842_x_at	PRKAR2A	-3.74307	-0.368379	0.0984163	0.788354	0.626729
	208082_x_at	MKRN4	-3.73398	-0.630809	0.168937	0.683331	0.626729
	208450_at	LGALS2	-3.72937	-2.8458	0.763078	0.3079	0.626729
	211955_at	KPNB3	-3.72717	-0.578411	0.155188	0.698229	0.626729
	204292_x_at	STK11	-3.72511	-0.949155	0.254799	0.469768	0.626729
	219590_x_at	CGI-30	-3.72483	-0.647913	0.173944	0.671744	0.626729
	219251_s_at	FLJ10300	-3.72435	-0.933613	0.250678	0.421373	0.626729
	215716_s_at	ATP2B1	-3.72032	-1.19334	0.320764	0.553157	0.626729
	209534_x_at	AKAP13	-3.71996	-0.53073	0.142671	0.695318	0.626729
	206636_at	RASA2	-3.71989	-1.07263	0.28835	0.530021	0.626729
	209574_s_at	C18orf1	-3.71759	-0.611116	0.164385	0.692846	0.626729
	207182_at	GABRA6	-3.71071	-1.08691	0.292911	0.482067	0.626729
	220796_x_at	SLC35E1	-3.71051	-0.685531	0.184754	0.656264	0.626729
	210017_at	MALT1	-3.71003	-0.870833	0.234724	0.56857	0.626729
	212956_at	KIAA0882	-3.7059	-1.60431	0.432907	0.420582	0.626729
	222145_at	http://genome-www4.stanford.edu/cgi-bin/SMD/source/sourceResult?choice=Gene&option=Name&criteria=	-3.7043	-2.18798	0.590659	0.34801	0.626729
	202213_s_at	CUL4B	-3.7024	-0.474754	0.128229	0.712851	0.626729
	209299_x_at	PPIL2	-3.70149	-1.36776	0.369515	0.414838	0.626729
	222326_at	http://genome-www4.stanford.edu/cgi-bin/SMD/source/sourceResult?choice=Gene&option=Name&criteria=	-3.69999	-1.22994	0.332416	0.466779	0.626729
	212989_at	MOB	-3.69844	-0.514527	0.13912	0.728009	0.626729
	222203_s_at	RDH14	-3.6963	-0.562248	0.152111	0.694068	0.626729
	207614_s_at	CUL1	-3.6938	-0.560206	0.151661	0.709457	0.626729
	217879_at	CDC27	-3.69351	-0.460562	0.124695	0.740681	0.626729
	208874_x_at	PPP2R4	-3.69262	-0.488489	0.132288	0.725989	0.626729
	201871_s_at	LOC51035	-3.69029	-0.470216	0.12742	0.744173	0.626729
	219135_s_at	FLJ12681	-3.6861	-1.17784	0.319535	0.48644	0.626729
	211386_at	http://genome-www4.stanford.edu/cgi-bin/SMD/source/sourceResult?choice=Gene&option=Name&criteria=	-3.68184	-1.00064	0.271776	0.555867	0.626729
	210137_s_at	DCTD	-3.68177	-0.58884	0.159934	0.696283	0.626729
	204622_x_at	NR4A2	-3.68117	-1.82356	0.495375	0.431295	0.626729
	44790_s_at	C13orf18	-3.68067	-1.30265	0.353917	0.501854	0.626729
	221000_s_at	FKSG28	-3.6789	-1.2198	0.331566	0.436741	0.626729
	219622_at	RAB20	-3.6781	-0.889781	0.241914	0.600903	0.626729
	217703_x_at	http://genome-www4.stanford.edu/cgi-bin/SMD/source/sourceResult?choice=Gene&option=Name&criteria=	-3.67775	-0.421982	0.114739	0.757959	0.626729
	217362_x_at	HLA-DRB3	-3.67704	-0.763942	0.20776	0.617176	0.745808
	208816_x_at	http://genome-www4.stanford.edu/cgi-bin/SMD/source/sourceResult?choice=Gene&option=Name&criteria=	-3.6749	-0.704426	0.191686	0.656029	0.745808
	209997_x_at	PCM1	-3.67321	-0.489513	0.133266	0.730629	0.745808
	218155_x_at	FLJ10534	-3.67103	-0.515654	0.140466	0.71136	0.745808
	206551_x_at	FLJ20059	-3.66846	-0.748245	0.203967	0.640149	0.745808
	221559_s_at	MIS12	-3.66593	-0.628858	0.171541	0.684354	0.745808
	220720_x_at	FLJ14346	-3.66527	-0.950479	0.25932	0.574164	0.745808
	213537_at	HLA-DPA1	-3.66394	-1.6916	0.46169	0.42777	0.745808
	208246_x_at	FLJ20006	-3.66343	-0.958866	0.26174	0.584386	0.745808
	200681_at	GLO1	-3.66231	-0.575747	0.157209	0.708762	0.745808
	210732_s_at	LGALS8	-3.6603	-0.649147	0.177348	0.666286	0.745808
	217047_s_at	FAM13A1	-3.66026	-0.776193	0.21206	0.640295	0.745808
	204730_at	RIMS3	-3.65839	-0.767068	0.209674	0.619227	0.745808
	217276_x_at	dJ222E13.1	-3.65817	-0.914561	0.250005	0.578594	0.745808
	210785_s_at	C1orf38	-3.65732	-0.885784	0.242195	0.596997	0.745808
	204632_at	RPS6KA4	-3.65481	-0.498992	0.13653	0.718712	0.745808
	216833_x_at	GYPE	-3.65326	-1.24978	0.342101	0.505005	0.745808
	211610_at	COPEB	-3.65317	-0.57915	0.158534	0.685925	0.745808
	203547_at	CD4	-3.65211	-0.793507	0.217273	0.631381	0.745808
	215626_at	http://genome-www4.stanford.edu/cgi-bin/SMD/source/sourceResult?choice=Gene&option=Name&criteria=	-3.6509	-1.20405	0.329796	0.434213	0.745808
	212993_at	MGC23427	-3.64582	-0.619952	0.170045	0.659721	0.745808
	218881_s_at	FLJ23306	-3.64374	-1.10408	0.303008	0.536611	0.745808
	217602_at	PPIA	-3.6416	-1.25727	0.345251	0.494821	0.745808
	217860_at	NDUFA10	-3.63752	-0.417315	0.114725	0.766643	0.745808
	213437_at	RIPX	-3.63121	-0.718397	0.19784	0.591338	0.745808
	209430_at	BTAF1	-3.62867	-0.563529	0.155299	0.703832	0.745808
	205686_s_at	CD86	-3.62806	-1.09094	0.300695	0.528488	0.745808
	210341_at	MYT1	-3.62497	-0.602641	0.166247	0.667547	0.745808
	203020_at	KIAA0471	-3.62368	-0.749211	0.206755	0.650022	0.745808
	201866_s_at	NR3C1	-3.62335	-0.340814	0.0940606	0.802723	0.745808
	212695_at	CRY2	-3.6194	-1.10416	0.305066	0.432836	0.745808
	219528_s_at	BCL11B	-3.61769	-1.29554	0.358113	0.512267	0.745808
	204552_at	INPP4A	-3.6158	-0.671957	0.185839	0.654372	0.745808
	206959_s_at	UPF3A	-3.61307	-0.599591	0.16595	0.69129	0.745808
	205141_at	RNASE4	-3.61279	-1.18514	0.32804	0.536171	0.745808
	220076_at	ANKH	-3.61258	-1.62257	0.449143	0.452071	0.745808
	214422_at	RAD23B	-3.6123	-1.57992	0.437372	0.401327	0.745808
	219529_at	CLIC3	-3.60982	-2.29039	0.634488	0.360386	0.745808
	209024_s_at	NSAP1	-3.60579	-0.581549	0.161282	0.700654	0.745808
	202236_s_at	SLC16A1	-3.60366	-0.396415	0.110003	0.768224	0.745808
	215605_at	NCOA2	-3.60286	-0.745706	0.206976	0.632154	0.745808
	212774_at	ZNF238	-3.60277	-0.592774	0.164533	0.687553	0.745808
	208925_at	C3orf4	-3.60226	-0.638743	0.177317	0.675733	0.745808
	214520_at	FOXC2	-3.59598	-1.09489	0.304476	0.466911	0.745808
	220439_at	RIN3	-3.59576	-0.600033	0.166873	0.678546	0.745808
	214753_at	CG005	-3.59563	-1.21806	0.338762	0.515103	0.745808
	210543_s_at	PRKDC	-3.59549	-0.565599	0.157308	0.706875	0.745808
	212671_s_at	HLA-DQA1	-3.59248	-2.04122	0.568192	0.401889	0.745808
	216360_x_at	KIAA0690	-3.59206	-1.28043	0.356462	0.470972	0.745808
	212387_at	TCF4	-3.58964	-1.17528	0.327409	0.527633	0.745808
	202943_s_at	NAGA	-3.58959	-0.458818	0.127819	0.748392	0.745808
	207730_x_at	FLJ20700	-3.58783	-0.836592	0.233175	0.613997	0.745808
	219343_at	HARC	-3.58628	-0.511714	0.142686	0.728957	0.745808
	210018_x_at	MALT1	-3.58613	-0.609566	0.169979	0.677409	0.745808
	215212_at	http://genome-www4.stanford.edu/cgi-bin/SMD/source/sourceResult?choice=Gene&option=Name&criteria=	-3.58407	-1.52917	0.426656	0.445962	0.745808
	202736_s_at	LSM4	-3.58138	-0.648247	0.181005	0.678157	0.745808
	201988_s_at	CREBL2	-3.58089	-0.424884	0.118653	0.754325	0.745808
	217878_s_at	CDC27	-3.58077	-0.576903	0.161111	0.690205	0.745808
	216755_at	http://genome-www4.stanford.edu/cgi-bin/SMD/source/sourceResult?choice=Gene&option=Name&criteria=	-3.58007	-0.9213	0.257342	0.589095	0.745808
	213376_at	ZBTB1	-3.57971	-0.585784	0.16364	0.676104	0.745808
	204947_at	E2F1	-3.5794	-0.882706	0.246607	0.539117	0.745808
	219471_at	C13orf18	-3.57901	-1.41486	0.395321	0.492777	0.745808
	211824_x_at	DEFCAP	-3.57785	-0.828797	0.231647	0.618578	0.745808
	201105_at	LGALS1	-3.57731	-1.04484	0.292074	0.568626	0.745808
	202151_s_at	GBDR1	-3.57326	-0.742337	0.207748	0.637484	0.745808
	209703_x_at	DKFZP586A0522	-3.57326	-0.560184	0.156771	0.703634	0.745808
	215553_x_at	http://genome-www4.stanford.edu/cgi-bin/SMD/source/sourceResult?choice=Gene&option=Name&criteria=	-3.57007	-0.541731	0.151742	0.707754	0.745808
	222024_s_at	AKAP13	-3.56918	-0.780106	0.218567	0.569897	0.745808
	202704_at	TOB1	-3.56857	-0.613566	0.171936	0.672812	0.745808
	211339_s_at	ITK	-3.56792	-1.22974	0.344666	0.525673	0.745808
	212827_at	IGHM	-3.56573	-1.63977	0.459868	0.588393	0.745808
	200965_s_at	ABLIM1	-3.56324	-0.94114	0.264125	0.590497	0.745808
	217596_at	UPF3A	-3.56229	-0.822347	0.230848	0.53636	0.745808
	215156_at	REC14	-3.56063	-0.772993	0.217094	0.613103	0.745808
	207436_x_at	SORBS1	-3.56047	-0.591457	0.166118	0.683592	0.745808
	222310_at	KIAA1172	-3.55998	-1.00317	0.281791	0.514764	0.745808
	208002_s_at	BACH	-3.55851	-0.460165	0.129314	0.727143	0.745808
	218307_at	FLJ11164	-3.55803	-0.458676	0.128913	0.74323	0.745808
	41577_at	PPP1R16B	-3.55794	-2.03515	0.572002	0.45183	0.745808
	209064_x_at	PAIP1	-3.55713	-0.675911	0.190016	0.684457	0.745808
	212386_at	TCF4	-3.54666	-0.960265	0.270752	0.589133	0.745808
	220790_s_at	MS4A5	-3.54541	-1.20241	0.339144	0.463461	0.745808
	203124_s_at	SLC11A2	-3.54319	-1.01348	0.286036	0.565698	0.745808
	205976_at	KIAA0971	-3.54318	-1.5524	0.438138	0.463549	0.745808
	206404_at	FGF9	-3.54286	-1.32308	0.373449	0.482734	0.745808
	203941_at	FLJ10871	-3.54237	-0.347238	0.0980242	0.79188	0.745808
	216191_s_at	TRD	-3.54218	-1.3625	0.384649	0.447406	0.745808
	216248_s_at	NR4A2	-3.54183	-1.94981	0.550509	0.417055	0.745808
	214771_x_at	RHOIP3	-3.54144	-0.55257	0.156029	0.703112	0.745808
	213327_s_at	USP12L1	-3.54029	-0.508615	0.143665	0.718698	0.745808
	219015_s_at	MDS031	-3.54003	-0.577435	0.163116	0.692967	0.745808
	205419_at	EBI2	-3.53999	-1.69614	0.479137	0.422562	0.745808
	212511_at	PICALM	-3.53688	-0.457754	0.129423	0.742245	0.943314
	211177_s_at	TXNRD2	-3.53306	-1.13933	0.322478	0.540597	0.943314
	215761_at	RC3	-3.53234	-0.911468	0.258035	0.605935	0.943314
	212129_at	NIPA2	-3.53153	-0.624041	0.176706	0.685332	0.943314
	208074_s_at	AP2S1	-3.5308	-0.46898	0.132825	0.747769	0.943314
	209042_s_at	UBE2G2	-3.52973	-0.686008	0.194351	0.668438	0.943314
	207130_at	PRKCBP1	-3.52804	-1.25422	0.355501	0.386805	0.943314
	208051_s_at	PAIP1	-3.52792	-0.641078	0.181715	0.687476	0.943314
	205511_at	GABPB2	-3.52723	-1.11274	0.315472	0.51001	0.943314
	216012_at	http://genome-www4.stanford.edu/cgi-bin/SMD/source/sourceResult?choice=Gene&option=Name&criteria=	-3.52668	-1.04374	0.295955	0.53677	0.943314
	215330_at	http://genome-www4.stanford.edu/cgi-bin/SMD/source/sourceResult?choice=Gene&option=Name&criteria=	-3.5248	-1.9058	0.540685	0.45243	0.943314
	201751_at	KIAA0063	-3.51685	-0.888136	0.252538	0.599232	0.943314
	201671_x_at	USP14	-3.516	-0.479482	0.136371	0.728702	0.943314
	201869_s_at	TBL1X	-3.51401	-1.59983	0.455271	0.404723	0.943314
	218696_at	EIF2AK3	-3.51328	-0.641129	0.182487	0.690542	0.943314
	215308_at	G22P1	-3.51181	-1.27702	0.363635	0.497135	0.943314
	212473_s_at	MICAL2	-3.51171	-0.883601	0.251616	0.603919	0.943314
	203100_s_at	CDYL	-3.51071	-0.816101	0.23246	0.609484	0.943314
	218949_s_at	QRSL1	-3.50903	-0.532364	0.151712	0.701162	0.943314
	213459_at	RPL37A	-3.50848	-0.80982	0.230818	0.602356	0.943314
	218343_s_at	GTF3C3	-3.50811	-0.53442	0.152339	0.705298	0.943314
	207575_at	GOLGA6	-3.50646	-1.47132	0.419603	0.482175	0.943314
	210786_s_at	FLI1	-3.50487	-0.742212	0.211766	0.596689	0.943314
	220176_at	C14orf127	-3.49769	-0.80302	0.229586	0.618187	0.943314
	212061_at	SR140	-3.49632	-0.741882	0.21219	0.655104	0.943314
	209510_at	RNF139	-3.49558	-0.571932	0.163616	0.709643	0.943314
	216278_at	http://genome-www4.stanford.edu/cgi-bin/SMD/source/sourceResult?choice=Gene&option=Name&criteria=	-3.4944	-1.63518	0.467942	0.417719	0.943314
	202058_s_at	KPNA1	-3.49211	-0.409961	0.117396	0.774497	0.943314
	210965_x_at	CDC2L5	-3.49203	-1.07845	0.308831	0.5449	0.943314
	204620_s_at	CSPG2	-3.49037	-1.69139	0.484588	0.441432	0.943314
	210837_s_at	PDE4D	-3.4898	-0.835112	0.239301	0.616932	0.943314
	212894_at	SUPV3L1	-3.48936	-0.489321	0.140232	0.72749	0.943314
	207830_s_at	PPP1R8	-3.48645	-0.579679	0.166266	0.707073	0.943314
	205597_at	C6orf29	-3.48626	-1.07076	0.307138	0.540856	0.943314
	214049_x_at	CD7	-3.48314	-1.80473	0.518133	0.437396	0.943314
	206088_at	KIAA0563	-3.47974	-0.684841	0.196808	0.659627	0.943314
	215385_at	http://genome-www4.stanford.edu/cgi-bin/SMD/source/sourceResult?choice=Gene&option=Name&criteria=	-3.47925	-1.24902	0.358992	0.492445	0.943314
	215386_at	AUTS2	-3.47907	-1.40902	0.404999	0.481426	0.943314
	206474_at	PCTK2	-3.47896	-0.610376	0.175448	0.691611	0.943314
	205267_at	POU2AF1	-3.478	-1.40951	0.405264	0.536987	0.943314
	208763_s_at	DSIPI	-3.47721	-0.929473	0.267304	0.595875	0.943314
	200719_at	SKP1A	-3.47483	-0.59665	0.171706	0.692869	0.943314
	215381_at	FRAP1	-3.47463	-0.980368	0.282151	0.54912	0.943314
	214383_x_at	KLHDC3	-3.47437	-0.395093	0.113717	0.77598	0.943314
	200776_s_at	http://genome-www4.stanford.edu/cgi-bin/SMD/source/sourceResult?choice=Gene&option=Name&criteria=	-3.47433	-0.483556	0.13918	0.734845	0.943314
	201399_s_at	TRAM1	-3.47422	-0.570918	0.16433	0.687034	0.943314
	210556_at	NFATC3	-3.47281	-0.719927	0.207304	0.636821	0.943314
	215346_at	TNFRSF5	-3.47085	-1.63007	0.469645	0.522045	0.943314
	214245_at	RPS14	-3.47052	-0.377131	0.108667	0.785093	0.943314
	205105_at	MAN2A1	-3.46588	-0.824681	0.237943	0.611826	0.943314
	208707_at	EIF5	-3.46395	-0.714901	0.206383	0.646401	0.943314
	212256_at	GALNT10	-3.46262	-0.588571	0.169979	0.685617	0.943314
	208629_s_at	HADHA	-3.46104	-0.493108	0.142474	0.720695	0.943314
	221558_s_at	LEF1	-3.45468	-1.26062	0.364902	0.521437	0.943314
	222371_at	http://genome-www4.stanford.edu/cgi-bin/SMD/source/sourceResult?choice=Gene&option=Name&criteria=	-3.45365	-1.29783	0.375786	0.502141	0.943314
	209062_x_at	NCOA3	-3.45275	-1.21393	0.351584	0.551113	0.943314
	202556_s_at	MCRS1	-3.45271	-0.461222	0.133582	0.738705	0.943314
	218529_at	8D6A	-3.45238	-1.07501	0.311382	0.500077	0.943314
	203118_at	PCSK7	-3.45151	-1.20568	0.34932	0.523237	0.943314
	211034_s_at	FLJ30092	-3.44969	-0.435621	0.126278	0.740762	0.943314
	216330_s_at	POU6F1	-3.44952	-1.19771	0.347209	0.469122	0.943314
	208936_x_at	LGALS8	-3.44466	-0.472559	0.137186	0.739683	0.943314
	221658_s_at	IL21R	-3.44455	-1.38352	0.401654	0.516953	0.943314
	214785_at	CHAC	-3.44149	-0.536822	0.155985	0.699247	0.943314
	213652_at	PCSK5	-3.43963	-1.06052	0.308325	0.554052	0.943314
	201368_at	http://genome-www4.stanford.edu/cgi-bin/SMD/source/sourceResult?choice=Gene&option=Name&criteria=	-3.43648	-0.425251	0.123746	0.767074	0.943314
	215037_s_at	BCL2L1	-3.43505	-0.753189	0.219266	0.60925	0.943314
	220602_s_at	FLJ22795	-3.43425	-1.44268	0.420086	0.469115	0.943314
	217759_at	TRIM44	-3.43394	-0.728264	0.212078	0.621842	0.943314
	213472_at	HNRPH1	-3.43337	-1.37931	0.401737	0.482072	0.943314
	200787_s_at	PEA15	-3.43287	-0.370688	0.107982	0.776951	0.943314
	216250_s_at	LPXN	-3.43003	-0.543269	0.158386	0.715479	0.943314
	207571_x_at	C1orf38	-3.42829	-0.816918	0.238287	0.630663	0.943314
	211861_x_at	CD28	-3.42808	-1.34208	0.391497	0.501486	0.943314
	202070_s_at	IDH3A	-3.42781	-0.607885	0.177339	0.68399	0.943314
	215654_at	BCAT2	-3.42558	-0.987621	0.288307	0.538904	0.943314
	202644_s_at	TNFAIP3	-3.42503	-1.43342	0.418513	0.528927	0.943314
	214693_x_at	NOTCH2	-3.42478	-0.976997	0.285273	0.567057	0.943314
	218497_s_at	RNASEH1	-3.42051	-0.363653	0.106316	0.791182	0.943314
	203921_at	CHST2	-3.41965	-0.685526	0.200467	0.653775	0.943314
	208349_at	ANKTM1	-3.41952	-0.64683	0.189158	0.667142	0.943314
	201285_at	MKRN1	-3.41878	-0.517946	0.1515	0.705183	0.943314
	204516_at	SCA7	-3.41434	-0.763109	0.223501	0.637368	0.943314
	201123_s_at	EIF5A	-3.41394	-1.45935	0.427467	0.483091	0.943314
	208963_x_at	FADS1	-3.40869	-1.84606	0.541574	0.476675	0.943314
	203659_s_at	RFP2	-3.40585	-0.356807	0.104763	0.789472	0.943314
	213067_at	MYH10	-3.40564	-1.46836	0.431157	0.482949	0.943314
	218539_at	FBXO34	-3.40489	-0.336313	0.0987736	0.803483	0.943314
	212454_x_at	HNRPDL	-3.4042	-0.750978	0.220603	0.647531	0.943314
	212880_at	WDR7	-3.40365	-0.293539	0.0862423	0.825089	0.943314
	215500_at	na	-3.40337	-1.0371	0.304726	0.559344	0.943314
	210555_s_at	NFATC3	-3.40295	-0.496152	0.145801	0.725216	0.943314
	200075_s_at	GUK1	-3.40234	-0.548559	0.16123	0.687064	0.943314
	217507_at	SLC11A1	-3.40175	-0.831585	0.244458	0.560337	0.943314
	207891_s_at	TREX2	-3.40139	-0.815133	0.239647	0.61858	0.943314
	208319_s_at	RBM3	-3.40103	-0.477548	0.140413	0.738385	0.943314
	204728_s_at	AND-1	-3.39986	-0.631937	0.185871	0.671592	0.943314
	215925_s_at	CD72	-3.39872	-1.95181	0.574278	0.551638	0.943314
	215189_at	KRTHB6	-3.39854	-0.352001	0.103574	0.794699	0.943314
	201816_s_at	GBAS	-3.39799	-0.506387	0.149025	0.723727	0.943314
	200762_at	DPYSL2	-3.39581	-1.26471	0.372433	0.50801	1.14154
	207686_s_at	CASP8	-3.39539	-0.880513	0.259326	0.602326	1.14154
	206093_x_at	TNXB	-3.39508	-1.47621	0.434809	0.466233	1.14154
	209041_s_at	UBE2G2	-3.39481	-0.545767	0.160765	0.694813	1.14154
	212188_at	LOC115207	-3.39428	-1.13832	0.335364	0.542328	1.14154
	214551_s_at	CD7	-3.39376	-1.82731	0.538433	0.424824	1.14154
	214924_s_at	OIP106	-3.39074	-0.556436	0.164105	0.71132	1.14154
	219508_at	GCNT3	-3.38903	-0.985314	0.290736	0.584159	1.14154
	215013_s_at	USP34	-3.38614	-1.41871	0.418975	0.488214	1.14154
	215791_at	http://genome-www4.stanford.edu/cgi-bin/SMD/source/sourceResult?choice=Gene&option=Name&criteria=	-3.38558	-1.30986	0.386892	0.468997	1.14154
	215012_at	ZNF451	-3.38437	-1.11851	0.330493	0.536103	1.14154
	206487_at	UNC84A	-3.38339	-0.867786	0.256484	0.544608	1.14154
	208866_at	CSNK1A1	-3.38265	-0.637698	0.188521	0.66681	1.14154
	211594_s_at	MRPL9	-3.38174	-0.934126	0.276226	0.584342	1.14154
	203188_at	B3GNT6	-3.37987	-0.345932	0.102351	0.801	1.14154
	208944_at	TGFBR2	-3.37929	-0.484742	0.143445	0.731241	1.14154
	201902_s_at	YY1	-3.37904	-0.9399	0.278156	0.581675	1.14154
	222311_s_at	KIAA1172	-3.37717	-0.61184	0.181169	0.652804	1.14154
	201075_s_at	SMARCC1	-3.37543	-0.493078	0.146079	0.728994	1.14154
	201646_at	http://genome-www4.stanford.edu/cgi-bin/SMD/source/sourceResult?choice=Gene&option=Name&criteria=	-3.37328	-0.62326	0.184764	0.655968	1.14154
	217257_at	SH3BP2	-3.37146	-0.925185	0.274417	0.601193	1.14154
	208670_s_at	CRI1	-3.36624	-0.615658	0.182892	0.677217	1.14154
	203821_at	DTR	-3.36483	-2.27655	0.676574	0.495059	1.14154
	215707_s_at	PRNP	-3.36112	-0.351211	0.104492	0.795012	1.14154
	207460_at	GZMM	-3.36112	-1.31974	0.392649	0.543024	1.14154
	218605_at	TFB2M	-3.35993	-0.477403	0.142087	0.737689	1.14154
	216945_x_at	PASK	-3.35473	-0.660186	0.196793	0.659758	1.14154
	210807_s_at	SLC16A7	-3.35418	-0.540543	0.161155	0.716102	1.14154
	217293_at	http://genome-www4.stanford.edu/cgi-bin/SMD/source/sourceResult?choice=Gene&option=Name&criteria=	-3.35382	-0.464962	0.138637	0.737001	1.14154
	216858_x_at	http://genome-www4.stanford.edu/cgi-bin/SMD/source/sourceResult?choice=Gene&option=Name&criteria=	-3.35348	-1.78907	0.533496	0.454842	1.14154
	208617_s_at	PTP4A2	-3.34967	-0.48505	0.144805	0.713999	1.14154
	221712_s_at	FLJ10439	-3.34622	-0.475712	0.142164	0.721128	1.14154
	38521_at	CD22	-3.34615	-1.20058	0.358795	0.585658	1.14154
	221731_x_at	CSPG2	-3.34466	-1.77398	0.53039	0.437526	1.14154
	201608_s_at	PWP1	-3.34305	-0.399675	0.119554	0.776755	1.14154
	204418_x_at	GSTM2	-3.34301	-0.820257	0.245364	0.626489	1.14154
	218284_at	DKFZP586N0721	-3.34204	-0.51574	0.154319	0.723787	1.14154
	212917_x_at	RECQL	-3.34144	-0.577852	0.172935	0.704224	1.14154
	220597_s_at	ARL6IP4	-3.33883	-0.299303	0.0896431	0.819712	1.14154
	208623_s_at	VIL2	-3.33858	-0.472091	0.141405	0.742604	1.14154
	204180_s_at	ZNF297B	-3.33801	-0.484144	0.14504	0.736354	1.14154
	202922_at	GCLC	-3.33785	-0.520909	0.156061	0.722475	1.14154
	202717_s_at	CDC16	-3.33745	-0.356219	0.106734	0.797783	1.14154
	200838_at	CTSB	-3.33605	-0.952897	0.285636	0.609611	1.14154
	201031_s_at	HNRPH1	-3.33594	-0.506166	0.151731	0.73166	1.14154
	215206_at	http://genome-www4.stanford.edu/cgi-bin/SMD/source/sourceResult?choice=Gene&option=Name&criteria=	-3.33552	-0.74058	0.222028	0.604052	1.14154
	212229_s_at	FBXO21	-3.33339	-0.598809	0.17964	0.682469	1.14154
	212382_at	TCF4	-3.33291	-0.946483	0.283981	0.606742	1.14154
	203104_at	CSF1R	-3.33283	-0.937531	0.281302	0.595085	1.14154
	222308_x_at	http://genome-www4.stanford.edu/cgi-bin/SMD/source/sourceResult?choice=Gene&option=Name&criteria=	-3.33275	-1.10512	0.331593	0.509599	1.14154
	212107_s_at	DHX9	-3.33189	-0.651702	0.195595	0.677797	1.14154
	205259_at	NR3C2	-3.33091	-1.56106	0.468659	0.476281	1.14154
	218880_at	FOSL2	-3.33039	-1.32831	0.398845	0.525132	1.14154
	201743_at	CD14	-3.33014	-1.78561	0.536198	0.453239	1.14154
	209236_at	SLC23A2	-3.32973	-0.717872	0.215595	0.639598	1.14154
	216105_x_at	PPP2R4	-3.32788	-0.476969	0.143325	0.723505	1.14154
	200798_x_at	MCL1	-3.32258	-0.883579	0.265932	0.610401	1.14154
	213517_at	DKFZP564J157	-3.32243	-0.651064	0.19596	0.658994	1.14154
	206555_s_at	FLJ20274	-3.32157	-0.623403	0.187683	0.685225	1.14154
	210620_s_at	GTF3C2	-3.32014	-0.427177	0.128662	0.749853	1.14154
	209890_at	TM4SF9	-3.31883	-0.816916	0.246145	0.618771	1.14154
	211688_x_at	KIR3DL2	-3.31856	-1.46681	0.442002	0.474398	1.14154
	217964_at	FLJ20343	-3.31828	-0.475334	0.143247	0.749696	1.14154
	213069_at	KIAA1237	-3.31582	-1.37184	0.413725	0.506739	1.14154
	218328_at	COQ4	-3.31524	-1.39336	0.420289	0.537012	1.14154
	210658_s_at	GGA2	-3.31508	-0.493724	0.148933	0.731799	1.14154
	209014_at	MAGED1	-3.31428	-0.429705	0.129652	0.762963	1.14154
	32032_at	DGCR14	-3.31334	-0.278752	0.08413	0.820544	1.14154
	220239_at	SBBI26	-3.31179	-0.544301	0.164352	0.704048	1.14154
	213575_at	TRA2A	-3.31096	-1.17977	0.356322	0.531378	1.14154
	204197_s_at	RUNX3	-3.31012	-0.85838	0.25932	0.647317	1.14154
	205835_s_at	FLJ21940	-3.3085	-0.827372	0.250075	0.615581	1.14154
	200797_s_at	MCL1	-3.30823	-0.630675	0.190638	0.696705	1.14154
	210109_at	p100	-3.30778	-1.32735	0.401281	0.505477	1.14154
	215435_at	http://genome-www4.stanford.edu/cgi-bin/SMD/source/sourceResult?choice=Gene&option=Name&criteria=	-3.30735	-0.857619	0.259307	0.637663	1.14154
	218025_s_at	PECI	-3.30468	-0.763574	0.231058	0.659539	1.14154
	200956_s_at	SSRP1	-3.3038	-0.656608	0.198743	0.669687	1.14154
	215713_at	http://genome-www4.stanford.edu/cgi-bin/SMD/source/sourceResult?choice=Gene&option=Name&criteria=	-3.30353	-1.05827	0.320345	0.492205	1.14154
	203248_at	ZNF24	-3.30333	-0.510828	0.15464	0.730787	1.14154
	217928_s_at	C11orf23	-3.3002	-0.32182	0.0975153	0.796456	1.14154
	210045_at	IDH2	-3.29944	-0.369166	0.111888	0.789079	1.14154
	210972_x_at	TRA	-3.29691	-1.19236	0.36166	0.572317	1.14154
	215316_at	http://genome-www4.stanford.edu/cgi-bin/SMD/source/sourceResult?choice=Gene&option=Name&criteria=	-3.29653	-1.11275	0.337552	0.558156	1.14154
	215600_x_at	LOC285231	-3.29445	-0.79516	0.241364	0.638479	1.14154
	218915_at	NF2	-3.29348	-0.489987	0.148775	0.727986	1.14154
	204299_at	http://genome-www4.stanford.edu/cgi-bin/SMD/source/sourceResult?choice=Gene&option=Name&criteria=	-3.29297	-0.721579	0.219127	0.64344	1.14154
	220600_at	FLJ20211	-3.29206	-1.20516	0.366082	0.529503	1.14154
	217248_s_at	SLC7A8	-3.29055	-1.25743	0.382135	0.508117	1.14154
	200871_s_at	PSAP	-3.28989	-0.738455	0.224462	0.657588	1.14154
	211986_at	MGC5395	-3.28973	-1.09439	0.332669	0.568288	1.14154
	202676_x_at	FASTK	-3.28919	-0.934792	0.284201	0.467126	1.14154
	209312_x_at	HLA-DRB3	-3.28868	-1.10719	0.336665	0.584301	1.14154
	220474_at	SLC25A21	-3.28631	-1.40094	0.426297	0.488537	1.14154
	209503_s_at	PSMC5	-3.2857	-0.387917	0.118062	0.780409	1.14154
	201340_s_at	ENC1	-3.28444	-1.1159	0.339753	0.488091	1.14154
	213077_at	FLJ21940	-3.28356	-0.573756	0.174736	0.692032	1.14154
	212824_at	FUBP3	-3.28356	-0.545035	0.165989	0.705747	1.14154
	202466_at	POLS	-3.2833	-0.459834	0.140052	0.743486	1.14154
	208325_s_at	AKAP13	-3.28289	-0.77683	0.23663	0.625189	1.14154
	219093_at	FLJ20701	-3.28261	-1.14029	0.347374	0.554896	1.14154
	206966_s_at	KLF12	-3.28224	-0.608802	0.185484	0.69121	1.14154
	207833_s_at	HLCS	-3.28141	-0.36924	0.112525	0.771463	1.14154
	211925_s_at	PLCB1	-3.28014	-1.18393	0.36094	0.522604	1.14154
	215528_at	http://genome-www4.stanford.edu/cgi-bin/SMD/source/sourceResult?choice=Gene&option=Name&criteria=	-3.27997	-0.78839	0.240365	0.630277	1.14154
	210113_s_at	DEFCAP	-3.27922	-1.54126	0.47001	0.503531	1.14154
	206146_s_at	RHAG	-3.27811	-1.76992	0.539923	0.481888	1.14154
	208723_at	USP11	-3.27793	-0.604018	0.184268	0.700218	1.14154
	212649_at	DHX29	-3.27645	-0.471827	0.144005	0.739386	1.14154
	204193_at	CPT1B	-3.26921	-0.459561	0.140572	0.746477	1.14154
	216373_at	FLJ90013	-3.26905	-1.18828	0.363493	0.444768	1.14154
	215018_at	KIAA1731	-3.26871	-1.27122	0.388905	0.402915	1.14154
	211571_s_at	CSPG2	-3.26737	-2.31913	0.709783	0.362888	1.14154
	216456_at	http://genome-www4.stanford.edu/cgi-bin/SMD/source/sourceResult?choice=Gene&option=Name&criteria=	-3.26673	-1.02152	0.312702	0.402283	1.14154
	210429_at	RHD	-3.26608	-1.2906	0.395153	0.50209	1.14154
	215620_at	http://genome-www4.stanford.edu/cgi-bin/SMD/source/sourceResult?choice=Gene&option=Name&criteria=	-3.26228	-0.932234	0.285761	0.580424	1.14154
	218763_at	STX18	-3.2621	-0.273983	0.0839899	0.833151	1.14154
	203114_at	SSSCA1	-3.2598	-0.77477	0.237674	0.646203	1.43007
	203431_s_at	RICS	-3.25929	-1.38243	0.42415	0.518349	1.43007
	209247_s_at	ABCF2	-3.25893	-0.344816	0.105806	0.799684	1.43007
	216969_s_at	KIF22	-3.25771	-0.451265	0.138522	0.755181	1.43007
	214058_at	MYCL1	-3.25679	-0.577429	0.1773	0.70933	1.43007
	218740_s_at	CDK5RAP3	-3.2567	-0.463957	0.142462	0.734682	1.43007
	221811_at	CAB2	-3.25428	-0.67053	0.206045	0.655051	1.43007
	211560_s_at	ALAS2	-3.25315	-2.26391	0.695912	0.346056	1.43007
	201073_s_at	SMARCC1	-3.25256	-0.471221	0.144877	0.740159	1.43007
	37226_at	BNIP1	-3.25158	-0.450893	0.138669	0.763477	1.43007
	221860_at	HNRPL	-3.25144	-0.77866	0.239482	0.614322	1.43007
	216886_at	CHRNA4	-3.2513	-0.820739	0.252434	0.600126	1.43007
	217202_s_at	http://genome-www4.stanford.edu/cgi-bin/SMD/source/sourceResult?choice=Gene&option=Name&criteria=	-3.24929	-0.570353	0.175532	0.702365	1.43007
	208306_x_at	HLA-DRB3	-3.2474	-1.10353	0.339818	0.582056	1.43007
	220704_at	ZNFN1A1	-3.24678	-1.27132	0.391563	0.500323	1.43007
	214715_x_at	KR18	-3.24654	-0.735693	0.226608	0.663464	1.43007
	206562_s_at	CSNK1A1	-3.24503	-0.408204	0.125793	0.77468	1.43007
	213451_x_at	TNXB	-3.24357	-1.59211	0.490851	0.496872	1.43007
	208836_at	ATP1B3	-3.24355	-0.381847	0.117725	0.783648	1.43007
	214447_at	ETS1	-3.24194	-1.14429	0.352966	0.531846	1.43007
	200778_s_at	NEDD5	-3.24053	-0.609516	0.188091	0.702621	1.43007
	200788_s_at	PEA15	-3.23795	-0.568516	0.175579	0.716183	1.43007
	219347_at	MTH2	-3.23415	-0.547678	0.169342	0.707986	1.43007
	201233_at	PSMD13	-3.23373	-0.707992	0.218939	0.645804	1.43007
	218802_at	FLJ20647	-3.23055	-0.960985	0.297468	0.5847	1.43007
	212733_at	KIAA0226	-3.2298	-0.44466	0.137674	0.751584	1.43007
	216056_at	CD44	-3.22844	-1.55744	0.482414	0.457962	1.43007
	203727_at	SKIV2L	-3.22833	-0.350527	0.108579	0.792475	1.43007
	208630_at	HADHA	-3.226	-0.331174	0.102658	0.794669	1.43007
	203125_x_at	SLC11A2	-3.22372	-0.970983	0.3012	0.601394	1.43007
	200785_s_at	LRP1	-3.22203	-1.11306	0.345453	0.546909	1.43007
	222186_at	http://genome-www4.stanford.edu/cgi-bin/SMD/source/sourceResult?choice=Gene&option=Name&criteria=	-3.22183	-1.27288	0.395081	0.52853	1.43007
	220096_at	RNASE6PL	-3.22097	-0.792724	0.246113	0.621832	1.43007
	208971_at	UROD	-3.22073	-0.814956	0.253035	0.638938	1.43007
	216407_at	FLJ10305	-3.22046	-1.3319	0.413576	0.485511	1.43007
	213674_x_at	IGHM	-3.21826	-2.07612	0.645104	0.347035	1.43007
	212943_at	KIAA0528	-3.2182	-0.681282	0.211697	0.689695	1.43007
	217662_x_at	http://genome-www4.stanford.edu/cgi-bin/SMD/source/sourceResult?choice=Gene&option=Name&criteria=	-3.21696	-0.641199	0.199319	0.659628	1.43007
	208015_at	MADH1	-3.21623	-1.3655	0.424563	0.458007	1.43007
	216713_at	http://genome-www4.stanford.edu/cgi-bin/SMD/source/sourceResult?choice=Gene&option=Name&criteria=	-3.21606	-0.631741	0.196433	0.687209	1.43007
	201142_at	EIF2S1	-3.21553	-0.43935	0.136634	0.764845	1.43007
	81737_at	MGC9515	-3.21451	-1.48362	0.46154	0.475925	1.43007
	201854_s_at	KIAA0431	-3.21435	-0.368461	0.11463	0.792165	1.43007
	212522_at	PDE8A	-3.21391	-0.739657	0.230143	0.641788	1.43007
	216197_at	http://genome-www4.stanford.edu/cgi-bin/SMD/source/sourceResult?choice=Gene&option=Name&criteria=	-3.21269	-1.68411	0.524205	0.469614	1.43007
	210450_at	LOC90925	-3.21239	-1.38015	0.429632	0.52449	1.43007
	214786_at	MAP3K1	-3.21237	-0.958651	0.298425	0.557445	1.43007
	220613_s_at	SYTL2	-3.2121	-1.15203	0.358652	0.529904	1.43007
	208997_s_at	UCP2	-3.21118	-0.584391	0.181986	0.697785	1.43007
	204076_at	LYSAL1	-3.21019	-0.575482	0.179267	0.712742	1.43007
	215967_s_at	LY9	-3.20911	-1.42776	0.444909	0.485286	1.43007
	217617_at	http://genome-www4.stanford.edu/cgi-bin/SMD/source/sourceResult?choice=Gene&option=Name&criteria=	-3.207	-1.3318	0.415278	0.46741	1.43007
	216913_s_at	KIAA0690	-3.20494	-1.29383	0.403699	0.510533	1.43007
	212681_at	EPB41L3	-3.20394	-1.46799	0.458182	0.469125	1.43007
	211924_s_at	PLAUR	-3.20223	-1.46227	0.456641	0.559618	1.43007
	220953_s_at	PIP3AP	-3.20165	-0.383707	0.119847	0.78244	1.43007
	202387_at	BAG1	-3.19901	-0.341337	0.106701	0.781626	1.43007
	203790_s_at	UK114	-3.19888	-0.430715	0.134645	0.756562	1.43007
	207075_at	CIAS1	-3.19876	-1.06964	0.334393	0.577956	1.43007
	213546_at	DKFZp586I1420	-3.19815	-0.546333	0.170828	0.709212	1.43007
	221781_s_at	ERdj5	-3.19808	-1.01102	0.316133	0.582567	1.43007
	204621_s_at	NR4A2	-3.19725	-1.98282	0.620165	0.418973	1.43007
	204387_x_at	MRP63	-3.19711	-0.575819	0.180106	0.71354	1.43007
	215457_at	http://genome-www4.stanford.edu/cgi-bin/SMD/source/sourceResult?choice=Gene&option=Name&criteria=	-3.1966	-1.09958	0.343984	0.561155	1.43007
	209201_x_at	CXCR4	-3.19563	-0.918895	0.287547	0.599199	1.43007
	209963_s_at	EPOR	-3.19469	-0.695163	0.2176	0.665947	1.43007
	210008_s_at	MRPS12	-3.19413	-1.04351	0.326695	0.529572	1.43007
	201499_s_at	USP7	-3.19407	-0.347378	0.108757	0.793419	1.43007
	213617_s_at	DKFZP586M1523	-3.19397	-0.42754	0.133858	0.765631	1.43007
	221078_s_at	FLJ10392	-3.18845	-1.0005	0.31379	0.582353	1.43007
	212493_s_at	HYPB	-3.1876	-0.526064	0.165034	0.719086	1.43007
	47773_at	KIAA1332	-3.18731	-0.448344	0.140666	0.749843	1.43007
	217109_at	MUC4	-3.18673	-0.909081	0.285271	0.443729	1.43007
	211556_at	MAPRE2	-3.18454	-0.80567	0.252994	0.517296	1.43007
	220918_at	RUNX1	-3.18234	-1.13382	0.356284	0.505068	1.43007
	216924_s_at	DRD2	-3.18214	-1.21325	0.381269	0.491392	1.43007
	220937_s_at	SIAT7D	-3.182	-0.675489	0.212285	0.663875	1.43007
	222320_at	http://genome-www4.stanford.edu/cgi-bin/SMD/source/sourceResult?choice=Gene&option=Name&criteria=	-3.18101	-1.03406	0.325071	0.517735	1.43007
	208682_s_at	MAGED2	-3.17625	-0.42712	0.134473	0.761628	1.43007
	216118_at	http://genome-www4.stanford.edu/cgi-bin/SMD/source/sourceResult?choice=Gene&option=Name&criteria=	-3.17617	-1.23124	0.38765	0.539882	1.43007
	204588_s_at	SLC7A7	-3.17554	-0.892634	0.281097	0.621995	1.43007
	202201_at	BLVRB	-3.17538	-1.35211	0.425811	0.531752	1.43007
	211447_s_at	PDE4A	-3.17383	-1.3702	0.431719	0.55138	1.43007
	200839_s_at	CTSB	-3.17374	-0.823624	0.259512	0.649587	1.43007
	201178_at	FBXO7	-3.17264	-0.477378	0.150467	0.741072	1.43007
	222309_at	C6orf62	-3.1726	-0.77045	0.242845	0.643009	1.43007
	200924_s_at	SLC3A2	-3.17019	-0.619993	0.19557	0.706506	1.43007
	215672_s_at	KIAA0828	-3.17013	-1.02291	0.322673	0.580395	1.43007
	205265_s_at	APEG1	-3.16928	-0.736356	0.232341	0.575638	1.43007
	207492_at	NGLY1	-3.16747	-0.666168	0.210316	0.664971	1.43007
	203413_at	NELL2	-3.1666	-0.866846	0.273747	0.632463	1.43007
	213958_at	CD6	-3.16652	-1.00816	0.318381	0.593898	1.43007
	207287_at	BIN3	-3.16388	-1.04152	0.329192	0.559233	1.43007
	205010_at	FLJ10613	-3.16269	-0.532031	0.168221	0.654243	1.43007
	211572_s_at	SLC23A2	-3.1622	-0.377185	0.119279	0.757096	1.43007
	208797_s_at	GOLGIN-67	-3.16207	-1.12122	0.354586	0.586596	1.43007
	205684_s_at	FLJ20686	-3.16191	-0.553114	0.17493	0.709988	1.43007
	205409_at	FOSL2	-3.16034	-1.43424	0.453826	0.497577	1.43007
	214794_at	PA2G4	-3.15945	-0.602198	0.190602	0.698008	1.43007
	207025_at	GJA12	-3.15867	-0.578656	0.183196	0.667516	1.43007
	204221_x_at	GLIPR1	-3.15796	-0.771873	0.244422	0.567902	1.43007
	220370_s_at	USP36	-3.15769	-1.12993	0.357833	0.542723	1.43007
	203795_s_at	http://genome-www4.stanford.edu/cgi-bin/SMD/source/sourceResult?choice=Gene&option=Name&criteria=	-3.15346	-0.927313	0.294062	0.576312	1.43007
	211992_at	PRKWNK1	-3.15341	-0.570705	0.18098	0.709722	1.43007
	206053_at	KIAA0972	-3.15244	-0.376778	0.119519	0.775495	1.43007
	203582_s_at	RAB4A	-3.15168	-0.513369	0.162888	0.730219	1.43007
	215200_x_at	http://genome-www4.stanford.edu/cgi-bin/SMD/source/sourceResult?choice=Gene&option=Name&criteria=	-3.15129	-1.29761	0.411771	0.487295	1.43007
	207641_at	TNFRSF13B	-3.15017	-0.705048	0.223812	0.656707	1.43007
	221802_s_at	KIAA1598	-3.14909	-1.47874	0.469578	0.487149	1.43007
	202963_at	RFX5	-3.14755	-0.509767	0.161957	0.74745	1.43007
	214370_at	S100A8	-3.14609	-2.07662	0.660063	0.513373	1.43007
	202068_s_at	LDLR	-3.14602	-0.826996	0.262871	0.661165	1.43007
	216094_at	http://genome-www4.stanford.edu/cgi-bin/SMD/source/sourceResult?choice=Gene&option=Name&criteria=	-3.14204	-1.35605	0.431582	0.46199	1.43007
	210178_x_at	FUSIP1	-3.13921	-0.536245	0.170822	0.710434	1.43007
	209268_at	VPS45A	-3.13834	-0.357473	0.113905	0.799978	1.43007
	217226_s_at	PMX1	-3.13713	-0.891233	0.284092	0.62682	1.43007
	202008_s_at	NID	-3.13303	-0.444468	0.141865	0.733356	1.63859
	204716_at	D10S170	-3.13283	-0.409197	0.130616	0.769886	1.63859
	205901_at	PNOC	-3.13235	-0.792273	0.252933	0.666237	1.63859
	209671_x_at	TRA	-3.12855	-1.20345	0.384669	0.56467	1.63859
	210975_x_at	FASTK	-3.1258	-1.13092	0.361802	0.583179	1.63859
	201557_at	VAMP2	-3.12535	-0.704608	0.225449	0.654756	1.63859
	216745_x_at	http://genome-www4.stanford.edu/cgi-bin/SMD/source/sourceResult?choice=Gene&option=Name&criteria=	-3.12482	-0.74078	0.237063	0.654406	1.63859
	204258_at	CHD1	-3.1244	-0.674498	0.215881	0.688151	1.63859
	221768_at	SFPQ	-3.12382	-0.971807	0.311096	0.619324	1.63859
	208268_at	ADAM28	-3.12325	-1.08991	0.348967	0.596948	1.63859
	214487_s_at	RAP2B	-3.12325	-0.821474	0.263019	0.62009	1.63859
	211902_x_at	http://genome-www4.stanford.edu/cgi-bin/SMD/source/sourceResult?choice=Gene&option=Name&criteria=	-3.12277	-0.878274	0.281249	0.643904	1.63859
	206398_s_at	CD19	-3.12168	-1.02305	0.327723	0.667158	1.63859
	38037_at	DTR	-3.12146	-1.38624	0.4441	0.58095	1.63859
	202080_s_at	OIP106	-3.12064	-0.662422	0.212271	0.681443	1.63859
	215387_x_at	http://genome-www4.stanford.edu/cgi-bin/SMD/source/sourceResult?choice=Gene&option=Name&criteria=	-3.12062	-1.2383	0.396813	0.564912	1.63859
	201614_s_at	RUVBL1	-3.11882	-0.832671	0.266983	0.621139	1.63859
	216091_s_at	BTRC	-3.11871	-0.318814	0.102226	0.807762	1.63859
	209823_x_at	HLA-DQB1	-3.11802	-1.46664	0.470376	0.519723	1.63859
	202191_s_at	GAS7	-3.11765	-0.716776	0.229909	0.668008	1.63859
	212349_at	POFUT1	-3.11482	-0.973831	0.312644	0.583147	1.63859
	212094_at	PEG10	-3.11253	-0.973993	0.312927	0.586764	1.63859
	212508_at	MOAP1	-3.111	-0.718778	0.231044	0.650211	1.63859
	201369_s_at	ZFP36L2	-3.11028	-0.762479	0.245148	0.60572	1.63859
	206743_s_at	ASGR1	-3.10999	-1.41253	0.454192	0.496927	1.63859
	221604_s_at	PEX16	-3.10917	-0.493789	0.158817	0.730505	1.63859
	200866_s_at	PSAP	-3.10874	-0.693848	0.223193	0.673963	1.63859
	212166_at	XPO7	-3.10855	-0.750047	0.241285	0.631939	1.63859
	206267_s_at	MATK	-3.10655	-0.843224	0.271435	0.623056	1.63859
	214289_at	PSMB1	-3.10624	-1.27876	0.411675	0.551417	1.63859
	203217_s_at	SIAT9	-3.10624	-0.389979	0.125547	0.782582	1.63859
	203040_s_at	HMBS	-3.10599	-1.0422	0.335545	0.587655	1.63859
	203082_at	KIAA0187	-3.10582	-0.414786	0.133551	0.773899	1.63859
	208532_x_at	http://genome-www4.stanford.edu/cgi-bin/SMD/source/sourceResult?choice=Gene&option=Name&criteria=	-3.10494	-0.523564	0.168623	0.710939	1.63859
	212745_s_at	BBS4	-3.10374	-0.855599	0.275667	0.622521	1.63859
	221997_s_at	MRPL52	-3.10232	-0.433303	0.139671	0.754934	1.63859
	210947_s_at	MSH3	-3.1005	-0.451769	0.145708	0.74894	1.63859
	208077_at	PRO0365	-3.09994	-0.683351	0.22044	0.663478	1.63859
	49306_at	RASSF4	-3.09779	-1.07678	0.347597	0.570332	1.63859
	219212_at	HSP70-4	-3.09719	-0.501364	0.161877	0.74447	1.63859
	218532_s_at	FLJ20152	-3.09681	-0.618529	0.199731	0.673276	1.63859
	212812_at	http://genome-www4.stanford.edu/cgi-bin/SMD/source/sourceResult?choice=Gene&option=Name&criteria=	-3.09438	-0.695411	0.224734	0.678428	1.63859
	209625_at	PIGH	-3.09409	-0.437163	0.14129	0.749682	1.63859
	212541_at	PP591	-3.09395	-0.450278	0.145535	0.760495	1.63859
	210105_s_at	FYN	-3.09345	-0.827825	0.267605	0.638736	1.63859
	205992_s_at	IL15	-3.09306	-0.776162	0.250936	0.657102	1.63859
	210430_x_at	RHD	-3.09079	-1.47355	0.476756	0.500557	1.63859
	208890_s_at	PLXNB2	-3.09026	-1.262	0.408379	0.541135	1.63859
	221601_s_at	TOSO	-3.08985	-0.994849	0.321973	0.625769	1.63859
	218486_at	TIEG2	-3.08841	-0.927547	0.300332	0.627335	1.63859
	201295_s_at	WSB1	-3.08807	-1.08056	0.349914	0.58986	1.63859
	212008_at	UBXD2	-3.08754	-0.422281	0.136769	0.767391	1.63859
	209322_s_at	SH2B	-3.08724	-1.12846	0.365524	0.549966	1.63859
	214968_at	DDX51	-3.08654	-0.804105	0.26052	0.509278	1.63859
	212847_at	nexilin	-3.08625	-0.719248	0.23305	0.660662	1.63859
	204376_at	VprBP	-3.08585	-0.935934	0.303299	0.595061	1.63859
	212324_s_at	FLJ10619	-3.08493	-0.739894	0.239841	0.661152	1.63859
	204581_at	CD22	-3.08311	-1.57665	0.511384	0.715659	1.63859
	215086_at	IBTK	-3.08304	-0.883665	0.286621	0.551411	1.63859
	217371_s_at	http://genome-www4.stanford.edu/cgi-bin/SMD/source/sourceResult?choice=Gene&option=Name&criteria=	-3.08271	-0.785608	0.254843	0.635133	1.63859
	222313_at	http://genome-www4.stanford.edu/cgi-bin/SMD/source/sourceResult?choice=Gene&option=Name&criteria=	-3.08257	-1.99177	0.646139	0.510133	1.63859
	204732_s_at	ARFD1	-3.08193	-1.09921	0.356662	0.510717	1.63859
	204550_x_at	GSTM1	-3.08007	-0.619509	0.201135	0.677561	1.63859
	208021_s_at	RFC1	-3.07994	-0.29853	0.096927	0.829121	1.63859
	213759_at	ARL7	-3.07911	-1.17877	0.382827	0.431427	1.63859
	217526_at	FLJ14639	-3.0788	-0.621116	0.20174	0.666129	1.63859
	210424_s_at	GOLGIN-67	-3.07796	-1.24493	0.404465	0.56961	1.63859
	205435_s_at	AAK1	-3.07776	-0.489084	0.158909	0.726145	1.63859
	212750_at	PPP1R16B	-3.07636	-1.63947	0.532924	0.486129	1.63859
	209078_s_at	TXN2	-3.07565	-0.392284	0.127545	0.778928	1.63859
	205333_s_at	RCE1	-3.07282	-0.452724	0.147332	0.739426	1.63859
	220508_at	CESK1	-3.07276	-0.86886	0.282762	0.533471	1.63859
	219032_x_at	OPN3	-3.06956	-0.601256	0.195877	0.706336	1.63859
	212198_s_at	TM9SF4	-3.06915	-0.357909	0.116615	0.781913	1.63859
	217659_at	http://genome-www4.stanford.edu/cgi-bin/SMD/source/sourceResult?choice=Gene&option=Name&criteria=	-3.06898	-1.16376	0.3792	0.578967	1.63859
	203123_s_at	SLC11A2	-3.06827	-0.492108	0.160386	0.737985	1.63859
	202816_s_at	SS18	-3.06805	-0.459161	0.149659	0.738322	1.63859
	220068_at	VPREB3	-3.06678	-1.23714	0.4034	0.573689	1.63859
	208198_x_at	KIR2DS1	-3.06664	-1.29471	0.422193	0.581711	1.63859
	215542_at	http://genome-www4.stanford.edu/cgi-bin/SMD/source/sourceResult?choice=Gene&option=Name&criteria=	-3.06604	-0.952996	0.310823	0.54557	1.63859
	214934_at	ATP9B	-3.06553	-0.628807	0.205122	0.685557	1.63859
	206967_at	CCNT1	-3.06524	-0.985892	0.321637	0.597066	1.63859
	209712_at	SLC35D1	-3.06505	-0.300792	0.0981363	0.818476	1.63859
	207416_s_at	NFATC3	-3.06447	-0.366994	0.119758	0.776391	1.63859
	220874_at	http://genome-www4.stanford.edu/cgi-bin/SMD/source/sourceResult?choice=Gene&option=Name&criteria=	-3.06364	-1.10334	0.36014	0.58382	1.63859
	204243_at	RLF	-3.06097	-0.537527	0.175607	0.747295	1.63859
	202578_s_at	FLJ11126	-3.06093	-0.580759	0.189733	0.707381	1.63859
	200793_s_at	ACO2	-3.06062	-0.410038	0.133972	0.758472	1.63859
	200751_s_at	HNRPC	-3.06003	-0.591123	0.193175	0.71053	1.63859
	209199_s_at	MEF2C	-3.05945	-0.894953	0.292521	0.6249	1.63859
	220849_at	FLJ22659	-3.05874	-0.952195	0.311303	0.544063	1.63859
	213465_s_at	PPP1R7	-3.05863	-0.268893	0.0879129	0.83461	1.63859
	216997_x_at	http://genome-www4.stanford.edu/cgi-bin/SMD/source/sourceResult?choice=Gene&option=Name&criteria=	-3.05836	-0.859223	0.280942	0.584718	1.63859
	217881_s_at	CDC27	-3.05802	-0.762758	0.249428	0.639736	1.63859
	205320_at	APCL	-3.05781	-0.89524	0.292772	0.566196	1.63859
	202495_at	TBCC	-3.05742	-0.513523	0.16796	0.722093	1.63859
	207883_s_at	TFR2	-3.05636	-1.38267	0.452391	0.565574	1.63859
	216908_x_at	http://genome-www4.stanford.edu/cgi-bin/SMD/source/sourceResult?choice=Gene&option=Name&criteria=	-3.05604	-0.43733	0.143103	0.765879	1.63859
	212085_at	SLC25A6	-3.05602	-0.641933	0.210055	0.699314	1.63859
	203520_s_at	ZNF318	-3.05552	-0.727466	0.238082	0.665833	1.63859
	208916_at	SLC1A5	-3.05258	-0.554708	0.181718	0.70883	1.63859
	211289_x_at	CDC2L1	-3.05185	-0.598548	0.196126	0.686466	1.63859
	215023_s_at	PEX1	-3.05164	-0.407222	0.133444	0.775611	1.63859
	212998_x_at	HLA-DQB2	-3.05148	-1.66841	0.546753	0.500172	1.63859
	222018_at	NACA	-3.05134	-1.46331	0.479563	0.515819	1.63859
	217850_at	NS	-3.05122	-0.433123	0.141951	0.766758	1.63859
	202923_s_at	GCLC	-3.05118	-0.673702	0.220801	0.679421	1.63859
	207793_s_at	EPB41	-3.04787	-1.15769	0.379836	0.556457	1.63859
	202579_x_at	HMGN4	-3.04651	-0.356289	0.11695	0.789125	1.63859
	208648_at	VCP	-3.04613	-0.302764	0.099393	0.813048	1.63859
	211949_s_at	NOLC1	-3.0458	-0.286923	0.0942028	0.827671	1.63859
	202396_at	TCERG1	-3.04456	-0.492843	0.161877	0.743941	1.63859
	201879_at	ARIH1	-3.04453	-0.443468	0.145661	0.769228	1.63859
	204520_x_at	BRD1	-3.04417	-0.373563	0.122714	0.789558	1.63859
	208934_s_at	LGALS8	-3.04326	-0.385491	0.126671	0.7852	1.63859
	201999_s_at	TCTEL1	-3.04298	-0.424795	0.139599	0.769979	1.63859
	221727_at	PC4	-3.04201	-0.541628	0.17805	0.723666	1.63859
	209837_at	AP4M1	-3.04142	-0.849583	0.279338	0.662324	1.63859
	201888_s_at	IL13RA1	-3.04135	-1.16532	0.383159	0.576185	1.63859
	56256_at	TAGLN	-3.04062	-0.65444	0.215232	0.693878	1.63859
	203190_at	NDUFS8	-3.03919	-0.339928	0.111848	0.806698	1.63859
	209092_s_at	CGI-150	-3.03863	-0.28552	0.0939634	0.831071	1.63859
	202976_s_at	RHOBTB3	-3.03855	-0.876311	0.288397	0.588632	1.63859
	208765_s_at	HNRPR	-3.03729	-0.562247	0.185115	0.716969	1.63859
	215780_s_at	http://genome-www4.stanford.edu/cgi-bin/SMD/source/sourceResult?choice=Gene&option=Name&criteria=	-3.03695	-0.61802	0.2035	0.701477	1.63859
	204976_s_at	AMMECR1	-3.03687	-0.87168	0.287032	0.626812	1.63859
	214807_at	http://genome-www4.stanford.edu/cgi-bin/SMD/source/sourceResult?choice=Gene&option=Name&criteria=	-3.03618	-0.864565	0.284754	0.618968	1.63859
	201626_at	INSIG1	-3.03616	-0.472292	0.155555	0.721218	1.63859
	217190_x_at	http://genome-www4.stanford.edu/cgi-bin/SMD/source/sourceResult?choice=Gene&option=Name&criteria=	-3.03569	-0.752083	0.247747	0.594425	1.63859
	219668_at	GDAP1L1	-3.03538	-1.0261	0.338048	0.49849	1.63859
	213022_s_at	UTRN	-3.03537	-0.499048	0.164411	0.702908	1.63859
	203485_at	RTN1	-3.035	-1.50114	0.494609	0.556428	1.63859
	217173_s_at	LDLR	-3.03487	-0.564207	0.185908	0.711348	1.63859
	215604_x_at	http://genome-www4.stanford.edu/cgi-bin/SMD/source/sourceResult?choice=Gene&option=Name&criteria=	-3.03444	-0.76307	0.25147	0.676833	1.63859
	212092_at	PEG10	-3.03376	-1.14757	0.378268	0.521814	1.63859
	221578_at	RASSF4	-3.03255	-1.37959	0.454928	0.528517	1.63859
	202448_s_at	ZYG	-3.03173	-0.375718	0.123929	0.764418	1.63859
	210976_s_at	PFKM	-3.03136	-0.480873	0.158633	0.749557	1.63859
	211459_at	MAP3K2	-3.03077	-0.993242	0.327719	0.586714	1.63859
	210586_x_at	RHD	-3.02951	-1.43518	0.473733	0.483905	1.63859
	204133_at	RNU3IP2	-3.02878	-1.12112	0.370156	0.547244	1.63859
	203508_at	TNFRSF1B	-3.02822	-0.925036	0.305472	0.647921	1.63859
	207232_s_at	DZIP3	-3.02801	-0.898784	0.296823	0.550596	1.63859
	204860_s_at	http://genome-www4.stanford.edu/cgi-bin/SMD/source/sourceResult?choice=Gene&option=Name&criteria=	-3.02758	-1.23027	0.406355	0.556073	1.63859
	218466_at	FLJ12168	-3.02722	-0.653009	0.215713	0.673902	1.63859
	218214_at	FLJ11773	-3.02524	-0.334802	0.11067	0.804644	1.63859
	217885_at	IPO9	-3.0227	-0.481495	0.159293	0.732642	1.63859
	201995_at	EXT1	-3.02131	-0.607013	0.20091	0.697409	1.63859
	203210_s_at	RFC5	-3.02001	-0.642773	0.212838	0.697989	1.63859
	221480_at	HNRPD	-3.01946	-0.452238	0.149774	0.74087	1.63859
	212140_at	KIAA0648	-3.01921	-0.500471	0.165762	0.746225	1.63859
	208806_at	CHD3	-3.01865	-0.741008	0.245477	0.6657	1.63859
	213051_at	ZAP	-3.01835	-0.423479	0.140301	0.773122	1.63859
	206692_at	KCNJ10	-3.01812	-0.900423	0.298339	0.589938	1.63859
	214200_s_at	COL6A1	-3.01762	-0.838886	0.277996	0.528887	1.63859
	208931_s_at	ILF3	-3.01631	-0.458976	0.152165	0.737039	1.63859
	204215_at	C7orf23	-3.01587	-0.623404	0.206708	0.691445	1.63859
	219901_at	FLJ11183	-3.01242	-1.14822	0.381163	0.564244	1.63859
	203758_at	CTSO	-3.01218	-0.393289	0.130566	0.782869	1.63859
	206308_at	DNMT2	-3.01186	-0.581543	0.193084	0.694407	1.63859
	201887_at	IL13RA1	-3.01154	-0.790887	0.262619	0.671036	1.63859
	218095_s_at	TPARL	-3.01107	-0.58781	0.195216	0.711686	1.63859
	214730_s_at	GLG1	-3.00992	-0.326374	0.108433	0.811984	1.63859
	213015_at	BBX	-3.00981	-0.639906	0.212607	0.680974	1.63859
	221205_at	http://genome-www4.stanford.edu/cgi-bin/SMD/source/sourceResult?choice=Gene&option=Name&criteria=	-3.00859	-1.01771	0.33827	0.574979	1.63859
	214945_at	NY-REN-7	-3.00839	-1.07223	0.356414	0.547715	1.63859
	210775_x_at	CASP9	-3.00789	-0.254283	0.0845387	0.844162	1.63859
	209728_at	HLA-DRB3	-3.00782	-3.38085	1.12402	0.339566	1.63859
	209529_at	PPAP2C	-3.00747	-1.23175	0.409564	0.411541	1.63859
	216147_at	http://genome-www4.stanford.edu/cgi-bin/SMD/source/sourceResult?choice=Gene&option=Name&criteria=	-3.00702	-1.30859	0.435177	0.578788	1.63859
	216888_at	LDB3	-3.00645	-0.592671	0.197134	0.555498	1.63859
	210993_s_at	MADH1	-3.00517	-0.818284	0.272292	0.604443	2.05095
	215747_s_at	CHC1	-3.00483	-0.458214	0.152492	0.731924	2.05095
	221602_s_at	TOSO	-3.0046	-1.66353	0.553661	0.522512	2.05095
	209006_s_at	DJ465N24.2.1	-3.00396	-0.818797	0.272572	0.624828	2.05095
	217571_at	http://genome-www4.stanford.edu/cgi-bin/SMD/source/sourceResult?choice=Gene&option=Name&criteria=	-3.0036	-0.582468	0.193923	0.511619	2.05095
	218489_s_at	ALAD	-3.00159	-1.003	0.334156	0.608011	2.05095
	218093_s_at	ANKRD10	-3.00041	-0.40313	0.134358	0.779253	2.05095
	208714_at	NDUFV1	-2.99977	-0.326008	0.108678	0.802792	2.05095
	221688_s_at	C15orf12	-2.99974	-0.363347	0.121126	0.79533	2.05095
	215819_s_at	RHCE	-2.9989	-1.39025	0.463589	0.490083	2.05095
	205798_at	IL7R	-2.99812	-1.37093	0.457262	0.559062	2.05095
	208820_at	PTK2	-2.99764	-1.30365	0.434894	0.530811	2.05095
	212512_s_at	CARM1	-2.99696	-0.451835	0.150765	0.73798	2.05095
	38703_at	DNPEP	-2.99636	-0.301695	0.100687	0.821259	2.05095
	211820_x_at	GYPA	-2.99326	-2.11416	0.706305	0.415948	2.05095
	205559_s_at	PCSK5	-2.99103	-0.69615	0.232746	0.663317	2.05095
	209701_at	CAST	-2.99068	-0.365603	0.122247	0.788469	2.05095
	203202_at	HRB2	-2.99004	-0.551417	0.184418	0.709404	2.05095
	202278_s_at	SPTLC1	-2.98852	-0.484343	0.162068	0.745528	2.05095
	200004_at	EIF4G2	-2.98748	-0.251392	0.0841483	0.848508	2.05095
	207332_s_at	TFRC	-2.98482	-1.03704	0.34744	0.605918	2.05095
	215083_at	http://genome-www4.stanford.edu/cgi-bin/SMD/source/sourceResult?choice=Gene&option=Name&criteria=	-2.98441	-1.49518	0.500995	0.386921	2.05095
	203662_s_at	TMOD1	-2.98397	-1.54334	0.517209	0.54144	2.05095
	222046_at	ARS2	-2.98355	-0.584544	0.195922	0.686989	2.05095
	217808_s_at	MAPKAP1	-2.98133	-0.37121	0.124512	0.779658	2.05095
	216211_at	http://genome-www4.stanford.edu/cgi-bin/SMD/source/sourceResult?choice=Gene&option=Name&criteria=	-2.9813	-0.961981	0.322671	0.596212	2.05095
	218150_at	ARL5	-2.98055	-0.371694	0.124707	0.775608	2.05095
	211821_x_at	GYPA	-2.97986	-2.06783	0.693936	0.432446	2.05095
	210451_at	PKLR	-2.97959	-1.77778	0.596651	0.516684	2.05095
	213884_s_at	TRIM3	-2.979	-0.385354	0.129357	0.774894	2.05095
	216101_at	http://genome-www4.stanford.edu/cgi-bin/SMD/source/sourceResult?choice=Gene&option=Name&criteria=	-2.97857	-0.829569	0.278513	0.599527	2.05095
	214679_x_at	GNA11	-2.97841	-0.593759	0.199354	0.700909	2.05095
	202524_s_at	SPOCK2	-2.97802	-0.773264	0.259657	0.653048	2.05095
	221750_at	http://genome-www4.stanford.edu/cgi-bin/SMD/source/sourceResult?choice=Gene&option=Name&criteria=	-2.97678	-0.660928	0.222028	0.690957	2.05095
	204066_s_at	CENTG2	-2.97502	-0.850934	0.286026	0.618951	2.05095
	210427_x_at	ANXA2	-2.97502	-0.758423	0.254931	0.670572	2.05095
	206337_at	CCR7	-2.97456	-1.29803	0.436377	0.552229	2.05095
	216022_at	http://genome-www4.stanford.edu/cgi-bin/SMD/source/sourceResult?choice=Gene&option=Name&criteria=	-2.97402	-1.32045	0.443995	0.546296	2.05095
	216170_at	http://genome-www4.stanford.edu/cgi-bin/SMD/source/sourceResult?choice=Gene&option=Name&criteria=	-2.97261	-1.0178	0.342394	0.557732	2.05095
	201110_s_at	THBS1	-2.97237	-1.99106	0.669857	0.518111	2.05095
	219630_at	MAP17	-2.97168	-1.28586	0.432704	0.489884	2.05095
	213274_s_at	CTSB	-2.9699	-0.46496	0.156558	0.75629	2.05095
	210530_s_at	NR2C1	-2.96964	-1.054	0.354925	0.621468	2.05095
	203845_at	PCAF	-2.9652	-0.519928	0.175343	0.708381	2.05095
	205099_s_at	CCR1	-2.96475	-1.54743	0.521944	0.512991	2.05095
	220328_at	PHC3	-2.96462	-0.84932	0.286485	0.59968	2.05095
	205158_at	RNASE4	-2.96345	-0.744262	0.251147	0.658519	2.05095
	216015_s_at	CIAS1	-2.96281	-1.49704	0.505277	0.54222	2.05095
	213089_at	http://genome-www4.stanford.edu/cgi-bin/SMD/source/sourceResult?choice=Gene&option=Name&criteria=	-2.9606	-1.12946	0.381496	0.506413	2.05095
	215992_s_at	PDZGEF1	-2.96015	-1.17554	0.397122	0.565191	2.05095
	218315_s_at	CDK5RAP1	-2.95925	-0.346233	0.117	0.791371	2.05095
	206828_at	TXK	-2.95835	-0.977831	0.330533	0.588795	2.05095
	209881_s_at	LAT	-2.9581	-1.29849	0.43896	0.553149	2.05095
	215434_x_at	http://genome-www4.stanford.edu/cgi-bin/SMD/source/sourceResult?choice=Gene&option=Name&criteria=	-2.95723	-0.650185	0.219863	0.682984	2.05095
	208694_at	PRKDC	-2.95676	-0.602785	0.203867	0.707949	2.05095
	206241_at	KPNA5	-2.95626	-0.850623	0.287736	0.617183	2.05095
	212514_x_at	DDX3X	-2.95626	-0.62194	0.210381	0.685519	2.05095
	218054_s_at	MGC2749	-2.95575	-1.14153	0.386206	0.592976	2.05095
	220071_x_at	FLJ10460	-2.95482	-0.559967	0.18951	0.725786	2.05095
	212125_at	RANGAP1	-2.9541	-0.515968	0.174662	0.738095	2.05095
	205875_s_at	TREX1	-2.953	-1.32413	0.448402	0.547506	2.05095
	207858_s_at	PKLR	-2.95245	-1.37529	0.465813	0.484442	2.05095
	214656_x_at	MYO1C	-2.95204	-0.908425	0.307727	0.62133	2.05095
	204686_at	IRS1	-2.95065	-1.08632	0.368162	0.582227	2.05095
	211779_x_at	AP2A2	-2.94964	-0.33323	0.112973	0.808699	2.05095
	203568_s_at	TRIM38	-2.94947	-0.536059	0.181747	0.728687	2.05095
	213503_x_at	ANXA2	-2.94914	-0.75499	0.256004	0.674214	2.05095
	214705_at	INADL	-2.94873	-0.857559	0.290823	0.608799	2.05095
	203489_at	SIVA	-2.94868	-0.463508	0.157192	0.745762	2.05095
	201267_s_at	PSMC3	-2.94813	-0.553981	0.18791	0.711451	2.05095
	38487_at	STAB1	-2.94785	-0.701591	0.238001	0.635425	2.05095
	221551_x_at	SIAT7D	-2.94739	-0.600695	0.203806	0.697267	2.05095
	220576_at	FLJ12377	-2.94661	-0.913936	0.310165	0.616553	2.05095
	205254_x_at	TCF7	-2.9463	-1.34583	0.456788	0.520681	2.05095
	208137_x_at	MGC5384	-2.94625	-0.543643	0.18452	0.731372	2.05095
	211899_s_at	TRAF4	-2.94534	-1.08801	0.3694	0.517742	2.05095
	217422_s_at	CD22	-2.94502	-1.70254	0.578108	0.529997	2.05095
	215300_s_at	FMO5	-2.94492	-1.12646	0.38251	0.479267	2.05095
	203680_at	PRKAR2B	-2.9438	-1.15099	0.390987	0.576836	2.05095
	202971_s_at	DYRK2	-2.94349	-1.06748	0.362659	0.574614	2.05095
	216344_at	NPHP4	-2.94267	-0.655223	0.222663	0.70203	2.05095
	208442_s_at	ATM	-2.94103	-1.02614	0.348905	0.555569	2.05095
	219396_s_at	NEIL1	-2.94055	-0.82134	0.279315	0.65087	2.05095
	210222_s_at	RTN1	-2.94031	-1.28853	0.43823	0.576127	2.05095
	202366_at	ACADS	-2.93972	-0.374835	0.127507	0.776743	2.05095
	212138_at	KIAA0648	-2.93873	-0.489234	0.166478	0.751496	2.05095
	219517_at	ELL3	-2.93851	-0.462571	0.157417	0.728016	2.05095
	201810_s_at	SH3BP5	-2.93776	-0.720272	0.245178	0.663769	2.05095
	201146_at	NFE2L2	-2.93639	-0.520228	0.177166	0.735758	2.05095
	200784_s_at	LRP1	-2.93603	-0.934597	0.31832	0.525451	2.05095
	202820_at	AHR	-2.93395	-1.29786	0.442358	0.57788	2.05095
	219126_at	PHF10	-2.93386	-0.308282	0.105077	0.825065	2.05095
	220467_at	FLJ21272	-2.93209	-0.629615	0.214733	0.703201	2.05095
	209020_at	C20orf111	-2.93065	-0.48357	0.165004	0.759115	2.05095
	212038_s_at	VDAC1	-2.92957	-0.404544	0.13809	0.781908	2.05095
	216033_s_at	FYN	-2.92915	-1.25796	0.429462	0.517724	2.05095
	215070_x_at	GAPCENA	-2.9265	-1.06774	0.364854	0.58182	2.05095
	211016_x_at	HSPA4	-2.92525	-0.581786	0.198885	0.709948	2.05095
	206452_x_at	PPP2R4	-2.92451	-0.309468	0.105819	0.805145	2.05095
	201711_x_at	RANBP2	-2.92323	-0.626998	0.214488	0.668859	2.05095
	203258_at	DRAP1	-2.92293	-0.45952	0.157212	0.744383	2.05095
	216263_s_at	C14orf120	-2.92252	-0.869013	0.297351	0.634986	2.05095
	213730_x_at	TCF3	-2.92238	-0.492722	0.168603	0.710125	2.05095
	212208_at	KIAA1025	-2.92157	-0.512465	0.175407	0.715345	2.05095
	218220_at	C12orf10	-2.92073	-0.466728	0.159798	0.76254	2.05095
	207604_s_at	SLC4A7	-2.91963	-0.97682	0.33457	0.616824	2.05095
	212826_s_at	SLC25A6	-2.91925	-0.635406	0.217661	0.704315	2.05095
	212622_at	KIAA0033	-2.91888	-0.345116	0.118236	0.806107	2.05095
	220113_x_at	POLR1B	-2.91803	-0.524127	0.179617	0.739978	2.05095
	221655_x_at	EPS8L1	-2.91784	-1.10045	0.377147	0.62821	2.05095
	214470_at	KLRB1	-2.91707	-1.29266	0.443135	0.542098	2.05095
	205069_s_at	GRAF	-2.917	-1.02179	0.350286	0.547587	2.05095
	202594_at	LEPROTL1	-2.91527	-0.525906	0.180397	0.724093	2.05095
	215460_x_at	BRD1	-2.91512	-0.379773	0.130277	0.789307	2.05095
	214855_s_at	GARNL2	-2.91213	-0.475145	0.163161	0.752574	2.05095
	212406_s_at	MYT1	-2.91161	-0.634707	0.217991	0.707502	2.05095
	220401_at	FLJ21369	-2.91144	-0.930765	0.319692	0.625239	2.05095
	201332_s_at	STAT6	-2.9105	-0.426148	0.146417	0.770083	2.05095
	208309_s_at	MALT1	-2.90975	-0.892298	0.306658	0.586392	2.05095
	217572_at	http://genome-www4.stanford.edu/cgi-bin/SMD/source/sourceResult?choice=Gene&option=Name&criteria=	-2.90626	-1.64878	0.567322	0.430096	2.05095
	222034_at	GNB2L1	-2.90545	-0.507098	0.174534	0.690451	2.05095
	219974_x_at	LOC55862	-2.90499	-0.361674	0.124501	0.772695	2.05095
	218856_at	TNFRSF21	-2.9044	-1.51233	0.520702	0.461714	2.05095
	222316_at	http://genome-www4.stanford.edu/cgi-bin/SMD/source/sourceResult?choice=Gene&option=Name&criteria=	-2.90408	-0.965525	0.332472	0.582376	2.05095
	221858_at	KIAA0608	-2.90361	-0.60301	0.207676	0.693027	2.05095
	216512_s_at	DCT	-2.90356	-0.953143	0.328268	0.586809	2.05095
	203097_s_at	PDZGEF1	-2.90342	-0.610134	0.210143	0.716276	2.05095
	209723_at	SERPINB9	-2.90141	-0.79788	0.274998	0.614943	2.05095
	200920_s_at	BTG1	-2.90022	-0.515541	0.177759	0.74407	2.05095
	218119_at	TIMM23	-2.9002	-0.378423	0.130481	0.788653	2.05095
	214009_at	MSL3L1	-2.89811	-0.44954	0.155115	0.746995	2.05095
	204735_at	PDE4A	-2.89761	-0.525812	0.181464	0.724179	2.05095
	201811_x_at	SH3BP5	-2.89739	-0.8349	0.288156	0.646455	2.05095
	215635_at	http://genome-www4.stanford.edu/cgi-bin/SMD/source/sourceResult?choice=Gene&option=Name&criteria=	-2.89692	-0.960023	0.331395	0.52873	2.05095
	211523_at	GNRHR	-2.89638	-1.10592	0.381826	0.538018	2.05095
	212792_at	KIAA0877	-2.89621	-0.529775	0.18292	0.73476	2.05095
	212652_s_at	SNX4	-2.8944	-0.384782	0.13294	0.761044	2.05095
	200946_x_at	GLUD1	-2.89283	-0.335564	0.115999	0.797059	2.05095
	202217_at	C21orf33	-2.8912	-0.52746	0.182436	0.742631	2.05095
	212729_at	DLG3	-2.89038	-0.386919	0.133865	0.773622	2.05095
	215269_at	TMEM1	-2.88975	-0.906383	0.313655	0.614906	2.05095
	212306_at	CLASP2	-2.88932	-0.375813	0.13007	0.785065	2.05095
	215828_at	http://genome-www4.stanford.edu/cgi-bin/SMD/source/sourceResult?choice=Gene&option=Name&criteria=	-2.88906	-0.845522	0.292664	0.642571	2.05095
	211893_x_at	CD6	-2.88831	-0.993952	0.344129	0.567468	2.05095
	215863_at	TFR2	-2.88823	-0.866175	0.299899	0.618362	2.05095
	219214_s_at	RBAK	-2.88815	-0.415449	0.143846	0.76564	2.05095
	201689_s_at	TPD52	-2.88712	-0.712757	0.246875	0.66231	2.05095
	219463_at	C20orf103	-2.887	-1.22323	0.423705	0.541711	2.05095
	216161_at	SBNO1	-2.88627	-1.14209	0.395697	0.585088	2.05095
	205895_s_at	NOLC1	-2.88621	-0.368886	0.12781	0.78983	2.05095
	221919_at	HNRPA1	-2.88413	-0.896072	0.310691	0.630547	2.05095
	217664_at	http://genome-www4.stanford.edu/cgi-bin/SMD/source/sourceResult?choice=Gene&option=Name&criteria=	-2.883	-1.26431	0.438542	0.527702	2.05095
	221809_at	KIAA1464	-2.88276	-1.27298	0.441585	0.512456	2.05095
	213683_at	FACL6	-2.88224	-0.884624	0.306922	0.580712	2.05095
	218456_at	C1QDC1	-2.87847	-0.837072	0.290804	0.665613	2.50409
	212219_at	PSME4	-2.87765	-0.487124	0.169279	0.738083	2.50409
	209684_at	RIN2	-2.8766	-1.16741	0.405829	0.530949	2.50409
	222370_x_at	http://genome-www4.stanford.edu/cgi-bin/SMD/source/sourceResult?choice=Gene&option=Name&criteria=	-2.87641	-0.473619	0.164656	0.757526	2.50409
	203822_s_at	ELF2	-2.87443	-0.380386	0.132334	0.777809	2.50409
	219067_s_at	FLJ20003	-2.87439	-0.872382	0.303501	0.635207	2.50409
	220751_s_at	C5orf4	-2.87434	-1.28584	0.447353	0.473394	2.50409
	203746_s_at	HCCS	-2.87225	-0.292111	0.101701	0.825636	2.50409
	207628_s_at	WBSCR22	-2.87157	-0.388256	0.135207	0.785858	2.50409
	217478_s_at	HLA-DMA	-2.87153	-0.775406	0.270032	0.675472	2.50409
	221748_s_at	TNS	-2.871	-0.836553	0.291381	0.603698	2.50409
	219358_s_at	CENTA2	-2.8693	-0.435961	0.15194	0.771265	2.50409
	218210_at	FLJ12171	-2.86758	-0.282515	0.0985202	0.828707	2.50409
	208426_x_at	KIR2DL4	-2.86711	-0.432134	0.150721	0.763157	2.50409
	206958_s_at	UPF3A	-2.86599	-0.341899	0.119295	0.796244	2.50409
	202817_s_at	SS18	-2.86575	-0.579191	0.202108	0.697987	2.50409
	208703_s_at	APLP2	-2.86503	-0.524173	0.182955	0.715268	2.50409
	201732_s_at	CLCN3	-2.86488	-1.05244	0.367359	0.631474	2.50409
	211376_s_at	FLJ20003	-2.86447	-0.445422	0.155499	0.761439	2.50409
	211928_at	DNCH1	-2.86415	-0.334099	0.116648	0.806088	2.50409
	210868_s_at	ELOVL6	-2.86365	-0.661384	0.230958	0.695336	2.50409
	218599_at	REC8L1	-2.8634	-0.416035	0.145294	0.771164	2.50409
	208862_s_at	CTNND1	-2.86299	-0.491617	0.171715	0.734259	2.50409
	209694_at	PTS	-2.86298	-0.497223	0.173673	0.743591	2.50409
	217527_s_at	FLJ14639	-2.86285	-0.513949	0.179524	0.719839	2.50409
	219378_at	FLJ22054	-2.86209	-0.422851	0.147742	0.773886	2.50409
	209606_at	PSCDBP	-2.85753	-0.788445	0.275918	0.652922	2.50409
	213254_at	KIAA1093	-2.85636	-0.357035	0.124997	0.780743	2.50409
	207459_x_at	GYPB	-2.85412	-1.19633	0.419158	0.561613	2.50409
	214023_x_at	MGC8685	-2.85406	-0.759619	0.266154	0.57828	2.50409
	219148_at	TOPK	-2.85352	-0.920491	0.322581	0.647898	2.50409
	213141_at	PSKH1	-2.85316	-0.281367	0.0986158	0.822553	2.50409
	219657_s_at	KLF3	-2.85098	-0.322526	0.113128	0.811371	2.50409
	209861_s_at	METAP2	-2.85098	-0.62992	0.220949	0.698816	2.50409
	215470_at	GTF2H2	-2.85096	-0.830565	0.291328	0.588101	2.50409
	209152_s_at	TCF3	-2.8472	-0.58684	0.206111	0.697687	2.50409
	221646_s_at	ZDHHC11	-2.84696	-0.901435	0.316631	0.611201	2.50409
	210845_s_at	PLAUR	-2.84685	-1.05097	0.369169	0.63148	2.50409
	221239_s_at	SPAP1	-2.84573	-0.910418	0.319924	0.664161	2.50409
	215902_at	http://genome-www4.stanford.edu/cgi-bin/SMD/source/sourceResult?choice=Gene&option=Name&criteria=	-2.84464	-0.894711	0.314525	0.621056	2.50409
	215699_x_at	KIAA0542	-2.84458	-0.892886	0.313891	0.630469	2.50409
	221452_s_at	TMEM14B	-2.84439	-0.596691	0.209778	0.697788	2.50409
	215336_at	AKAP11	-2.84303	-0.521386	0.183391	0.73041	2.50409
	218031_s_at	C14orf116	-2.84215	-0.514251	0.180937	0.750018	2.50409
	209391_at	DPM2	-2.84213	-0.295957	0.104132	0.82638	2.50409
	201521_s_at	NCBP2	-2.84197	-0.506982	0.178391	0.747939	2.50409
	201345_s_at	UBE2D2	-2.84188	-0.346515	0.121932	0.786719	2.50409
	219479_at	KDELC1	-2.84154	-1.15019	0.404777	0.606518	2.50409
	212231_at	FBXO21	-2.84028	-0.392824	0.138305	0.790157	2.50409
	221238_at	NSBP1	-2.83995	-0.822007	0.289444	0.633931	2.50409
	201704_at	ENTPD6	-2.83972	-0.8223	0.289571	0.645417	2.50409
	215193_x_at	HLA-DRB3	-2.83869	-1.12431	0.396068	0.621284	2.50409
	207091_at	P2RX7	-2.83675	-0.918441	0.323765	0.580223	2.50409
	209718_at	384D8-2	-2.83659	-0.745975	0.262983	0.619604	2.50409
	205088_at	CXorf6	-2.83618	-0.372699	0.131409	0.786076	2.50409
	210969_at	PRKCL2	-2.836	-0.628152	0.221492	0.706065	2.50409
	208109_s_at	C15orf5	-2.83583	-1.10743	0.390514	0.545437	2.50409
	212930_at	ATP2B1	-2.83446	-1.19671	0.422201	0.631794	2.50409
	208274_at	http://genome-www4.stanford.edu/cgi-bin/SMD/source/sourceResult?choice=Gene&option=Name&criteria=	-2.83434	-0.444843	0.156948	0.736411	2.50409
	219127_at	MGC11242	-2.83408	-0.808234	0.285184	0.637968	2.50409
	211727_s_at	COX11	-2.8338	-0.50852	0.179448	0.729351	2.50409
	209831_x_at	DNASE2	-2.83377	-0.470442	0.166013	0.725461	2.50409
	204392_at	CAMK1	-2.83358	-0.593823	0.209567	0.710564	2.50409
	206109_at	FUT1	-2.83258	-0.570518	0.201413	0.716215	2.50409
	213431_x_at	KIAA0542	-2.83257	-0.684628	0.241698	0.662344	2.50409
	219288_at	HT021	-2.83241	-0.883722	0.312003	0.58262	2.50409
	212400_at	http://genome-www4.stanford.edu/cgi-bin/SMD/source/sourceResult?choice=Gene&option=Name&criteria=	-2.83181	-0.793638	0.280258	0.613192	2.50409
	217304_at	http://genome-www4.stanford.edu/cgi-bin/SMD/source/sourceResult?choice=Gene&option=Name&criteria=	-2.83155	-0.815096	0.287862	0.633104	2.50409
	202031_s_at	DKFZP434J154	-2.83086	-0.351974	0.124335	0.799968	2.50409
	207334_s_at	TGFBR2	-2.83063	-1.24116	0.438474	0.383591	2.50409
	217925_s_at	FLJ22195	-2.83022	-0.832085	0.294	0.665145	2.50409
	214535_s_at	ADAMTS2	-2.83013	-0.809536	0.286042	0.654064	2.50409
	46947_at	FLJ10613	-2.82993	-0.334455	0.118185	0.803637	2.50409
	207608_x_at	CYP1A2	-2.82982	-0.505047	0.178473	0.743139	2.50409
	220374_at	BTBD5	-2.82959	-1.25553	0.443713	0.52458	2.50409
	211435_at	http://genome-www4.stanford.edu/cgi-bin/SMD/source/sourceResult?choice=Gene&option=Name&criteria=	-2.82935	-0.966516	0.341603	0.607181	2.50409
	209674_at	CRY1	-2.82819	-0.792797	0.28032	0.673228	2.50409
	210959_s_at	SRD5A1	-2.82618	-0.492824	0.174378	0.722346	2.50409
	210746_s_at	EPB42	-2.82265	-1.81286	0.642256	0.467943	2.50409
	219864_s_at	DSCR1L2	-2.82199	-1.13744	0.403061	0.53071	2.50409
	207221_at	F2RL3	-2.82061	-1.28113	0.454203	0.610416	2.50409
	221192_x_at	ET	-2.81786	-0.393257	0.139558	0.781531	2.50409
	211241_at	http://genome-www4.stanford.edu/cgi-bin/SMD/source/sourceResult?choice=Gene&option=Name&criteria=	-2.81669	-1.28336	0.455626	0.57049	2.50409
	201196_s_at	AMD1	-2.81644	-0.441598	0.156793	0.768423	2.50409
	2028_s_at	E2F1	-2.81623	-0.305773	0.108575	0.82039	2.50409
	219714_s_at	CACNA2D3	-2.81553	-1.45873	0.518102	0.564782	2.50409
	217833_at	NSAP1	-2.81518	-0.441088	0.156682	0.778207	2.50409
	210892_s_at	GTF2I	-2.81505	-0.669661	0.237886	0.669494	2.50409
	205012_s_at	HAGH	-2.81347	-0.467318	0.1661	0.754815	2.50409
	215978_x_at	LOC152719	-2.81311	-0.685272	0.2436	0.707164	2.50409
	203784_s_at	FLJ20399	-2.81298	-0.798962	0.284026	0.633255	2.50409
	216508_x_at	http://genome-www4.stanford.edu/cgi-bin/SMD/source/sourceResult?choice=Gene&option=Name&criteria=	-2.81246	-0.41772	0.148525	0.769176	2.50409
	220472_at	ZCCHC4	-2.81128	-0.749869	0.266736	0.583032	2.50409
	202940_at	PRKWNK1	-2.811	-0.601087	0.213834	0.690656	2.50409
	212371_at	PNAS-4	-2.80934	-0.240782	0.0857079	0.849483	2.50409
	222146_s_at	TCF4	-2.80931	-1.20162	0.427728	0.569243	2.50409
	209754_s_at	TMPO	-2.80875	-0.64846	0.230872	0.639366	2.50409
	205423_at	AP1B1	-2.80805	-0.547994	0.195151	0.733615	2.50409
	35626_at	SGSH	-2.80764	-0.938113	0.334128	0.626722	2.50409
	217619_x_at	http://genome-www4.stanford.edu/cgi-bin/SMD/source/sourceResult?choice=Gene&option=Name&criteria=	-2.80534	-0.658503	0.234732	0.711944	2.50409
	201946_s_at	CCT2	-2.80505	-0.688452	0.245433	0.687311	2.50409
	213650_at	GOLGIN-67	-2.80503	-0.627313	0.223639	0.715089	2.50409
	204865_at	CA3	-2.80469	-0.96439	0.343848	0.667719	2.50409
	212822_at	KIAA1237	-2.80446	-0.879526	0.313617	0.562955	2.50409
	208840_s_at	G3BP2	-2.80373	-0.405071	0.144476	0.779351	2.50409
	210916_s_at	CD44	-2.80367	-0.567733	0.202497	0.727193	2.50409
	209336_at	PWP2H	-2.80342	-0.642716	0.229261	0.671048	2.50409
	217655_at	FXYD5	-2.80324	-0.922911	0.32923	0.61877	2.50409
	211027_s_at	IKBKB	-2.80307	-1.05981	0.37809	0.555247	2.50409
	218237_s_at	SLC38A1	-2.80303	-0.872452	0.311253	0.634531	2.50409
	217690_at	TYMS	-2.80302	-0.686112	0.244776	0.690261	2.50409
	215449_at	na	-2.8025	-1.21502	0.433549	0.588068	2.50409
	201189_s_at	ITPR3	-2.80095	-1.3319	0.475516	0.573541	2.50409
	217775_s_at	RDH11	-2.80084	-0.440065	0.157119	0.758467	2.50409
	204696_s_at	CDC25A	-2.80074	-0.870172	0.310693	0.63828	2.50409
	204303_s_at	KIAA0427	-2.80003	-0.636104	0.227178	0.713886	2.50409
	215671_at	PDE4B	-2.79974	-0.943376	0.336951	0.624635	2.50409
	202463_s_at	MBD3	-2.7996	-0.969647	0.346353	0.581063	2.50409
	210633_x_at	KRT10	-2.79946	-0.368505	0.131634	0.797683	2.50409
	218016_s_at	RPC5	-2.79931	-0.410322	0.146579	0.771348	2.50409
	203528_at	SEMA4D	-2.7983	-0.423526	0.151351	0.776176	2.50409
	202728_s_at	LTBP1	-2.79726	-1.06064	0.379171	0.623117	2.50409
	216189_at	http://genome-www4.stanford.edu/cgi-bin/SMD/source/sourceResult?choice=Gene&option=Name&criteria=	-2.7972	-1.03479	0.36994	0.614264	2.50409
	203742_s_at	TDG	-2.79714	-0.618326	0.221057	0.680185	2.50409
	218621_at	HEMK	-2.79678	-0.940707	0.336354	0.636473	2.50409
	222358_x_at	http://genome-www4.stanford.edu/cgi-bin/SMD/source/sourceResult?choice=Gene&option=Name&criteria=	-2.79649	-1.13504	0.405881	0.507579	2.50409
	208973_at	PRNPIP	-2.79646	-1.08836	0.389193	0.593804	2.50409
	220296_at	FLJ11715	-2.79418	-0.905752	0.324156	0.597432	2.50409
	215209_at	SEC24D	-2.79335	-1.10012	0.393836	0.566474	2.50409
	217729_s_at	AES	-2.79273	-0.722019	0.258535	0.68683	2.50409
	212586_at	CAST	-2.79246	-0.533966	0.191217	0.713892	2.50409
	205091_x_at	RECQL	-2.79201	-0.576721	0.206561	0.680203	2.50409
	212316_at	NUP210	-2.79181	-0.400955	0.143618	0.765615	2.50409
	221065_s_at	CHST8	-2.78818	-0.909242	0.326106	0.619493	2.50409
	202181_at	KIAA0247	-2.78676	-0.407396	0.14619	0.777074	2.50409
	216296_at	CLTA	-2.78663	-0.720688	0.258624	0.663683	2.50409
	209745_at	COQ7	-2.78599	-0.698124	0.250584	0.612758	2.50409
	209581_at	HRASLS3	-2.78593	-1.15609	0.414976	0.499027	2.50409
	204440_at	CD83	-2.78523	-0.879626	0.315818	0.720525	2.50409
	203553_s_at	MAP4K5	-2.78401	-0.464613	0.166886	0.75133	2.50409
	210679_x_at	http://genome-www4.stanford.edu/cgi-bin/SMD/source/sourceResult?choice=Gene&option=Name&criteria=	-2.78319	-0.614758	0.220883	0.71995	2.50409
	204980_at	CLOCK	-2.78299	-0.436273	0.156764	0.762053	2.50409
	219024_at	PLEKHA1	-2.78143	-1.35459	0.487012	0.47567	2.50409
	203917_at	CXADR	-2.78095	-0.704832	0.25345	0.711928	2.50409
	212486_s_at	FYN	-2.7806	-0.817469	0.29399	0.65025	2.50409
	205837_s_at	GYPA	-2.77954	-1.77783	0.639614	0.477844	2.50409
	217289_s_at	SLC37A4	-2.77861	-0.413725	0.148896	0.780912	2.50409
	49485_at	PRDM4	-2.77851	-0.276946	0.0996743	0.835897	2.50409
	210580_x_at	SULT1A3	-2.77777	-0.364387	0.13118	0.788776	2.50409
	212555_at	PRKAR1B	-2.77739	-0.835424	0.300795	0.476085	2.50409
	209200_at	MEF2C	-2.77605	-1.23058	0.443284	0.574456	2.50409
	209964_s_at	SCA7	-2.77574	-0.656316	0.236447	0.701318	2.50409
	201953_at	CIB1	-2.77534	-0.29573	0.106556	0.832215	2.50409
	220458_at	FLJ10246	-2.77421	-0.815027	0.293787	0.619332	2.50409
	221771_s_at	HSMPP8	-2.77396	-0.5436	0.195966	0.711171	2.50409
	221082_s_at	NDRG3	-2.77368	-0.37217	0.134179	0.792706	2.50409
	210425_x_at	GOLGIN-67	-2.77294	-0.846069	0.305116	0.663237	2.50409
	219690_at	FLJ22573	-2.77252	-0.507892	0.183188	0.741237	2.50409
	214407_x_at	GYPB	-2.77212	-1.21461	0.438151	0.560371	2.50409
	204505_s_at	EPB49	-2.77109	-0.615398	0.222078	0.677947	2.50409
	201960_s_at	PAM	-2.77044	-0.448637	0.161937	0.769088	2.50409
	220711_at	FLJ12121	-2.76923	-1.35655	0.489864	0.519086	2.50409
	205903_s_at	KCNN3	-2.76849	-0.533013	0.192528	0.594757	2.50409
	215210_s_at	DLST	-2.76637	-0.505572	0.182756	0.751479	2.50409
	208146_s_at	CPVL	-2.76504	-1.63852	0.592583	0.477342	2.50409
	205321_at	EIF2S3	-2.76502	-0.774806	0.280217	0.550894	2.50409
	211732_x_at	HNMT	-2.76489	-0.917517	0.331846	0.585775	2.50409
	207351_s_at	SH2D2A	-2.76478	-0.622161	0.225031	0.706538	2.50409
	216756_at	http://genome-www4.stanford.edu/cgi-bin/SMD/source/sourceResult?choice=Gene&option=Name&criteria=	-2.7645	-0.707635	0.255972	0.675854	2.50409
	211676_s_at	IFNGR1	-2.7637	-0.609423	0.22051	0.713193	2.50409
	217119_s_at	CXCR3	-2.76353	-1.04926	0.37968	0.57807	2.50409
	222258_s_at	SH3BP4	-2.76255	-0.602214	0.217992	0.707131	2.50409
	214507_s_at	RRP4	-2.76218	-1.09984	0.398179	0.595967	2.50409
	213653_at	METTL3	-2.76127	-0.76569	0.277296	0.662347	2.50409
	203247_s_at	ZNF24	-2.76104	-0.388874	0.140843	0.77287	2.50409
	210831_s_at	PTGER3	-2.76096	-0.983059	0.356057	0.60122	2.50409
	210370_s_at	LY9	-2.76087	-0.869128	0.314802	0.634638	2.50409
	209765_at	ADAM19	-2.76087	-0.641121	0.232217	0.686803	2.50409
	221905_at	CYLD	-2.76043	-0.769224	0.278661	0.657456	3.11132
	216537_s_at	SIGLEC7	-2.7597	-0.629959	0.22827	0.684829	3.11132
	217760_at	TRIM44	-2.75961	-0.493008	0.178651	0.757339	3.11132
	202478_at	TRB2	-2.75865	-0.739766	0.268163	0.675017	3.11132
	210409_at	MLLT4	-2.75855	-1.02177	0.370402	0.542965	3.11132
	204861_s_at	BIRC1	-2.75766	-0.952819	0.345518	0.607697	3.11132
	213208_at	KIAA0240	-2.75639	-0.477291	0.173158	0.742451	3.11132
	218970_s_at	CGI-32	-2.75497	-0.266019	0.0965596	0.830969	3.11132
	205723_at	CNTFR	-2.75493	-0.730926	0.265315	0.686526	3.11132
	218997_at	PAF53	-2.75435	-0.338337	0.122837	0.806503	3.11132
	221413_at	KCNAB3	-2.75429	-0.55406	0.201162	0.704668	3.11132
	202516_s_at	DLG1	-2.7533	-0.907218	0.329502	0.64172	3.11132
	215794_x_at	GLUD2	-2.75303	-0.328216	0.11922	0.808016	3.11132
	210054_at	MGC4701	-2.75235	-0.543408	0.197434	0.701848	3.11132
	205408_at	MLLT10	-2.75129	-0.372223	0.13529	0.795841	3.11132
	215589_at	http://genome-www4.stanford.edu/cgi-bin/SMD/source/sourceResult?choice=Gene&option=Name&criteria=	-2.74997	-1.02408	0.372398	0.555179	3.11132
	210660_at	LILRB1	-2.74821	-1.05064	0.382302	0.615194	3.11132
	217994_x_at	FLJ20542	-2.74664	-0.311639	0.113462	0.824091	3.11132
	220589_s_at	MDS028	-2.74557	-1.11425	0.405835	0.558974	3.11132
	36554_at	ASMTL	-2.74552	-0.397451	0.144763	0.784762	3.11132
	212069_s_at	MGC10526	-2.74505	-0.599074	0.218238	0.699622	3.11132
	204502_at	SAMHD1	-2.74468	-0.834155	0.303917	0.639688	3.11132
	214898_x_at	MUC3B	-2.7443	-0.621054	0.226307	0.548246	3.11132
	209329_x_at	MGC2198	-2.74403	-0.40853	0.14888	0.789349	3.11132
	220012_at	ERO1LB	-2.74342	-1.1528	0.420206	0.607066	3.11132
	218587_s_at	MDS010	-2.74307	-1.2824	0.467504	0.530446	3.11132
	201839_s_at	TACSTD1	-2.74267	-1.58811	0.57904	0.626503	3.11132
	213947_s_at	NUP210	-2.74238	-0.447122	0.163042	0.751688	3.11132
	210717_at	http://genome-www4.stanford.edu/cgi-bin/SMD/source/sourceResult?choice=Gene&option=Name&criteria=	-2.74219	-1.19003	0.433971	0.518911	3.11132
	202340_x_at	NR4A1	-2.73972	-1.31316	0.479304	0.493832	3.11132
	217044_s_at	KIAA0599	-2.73968	-1.00809	0.36796	0.61278	3.11132
	219267_at	GLTP	-2.73964	-0.397687	0.14516	0.761694	3.11132
	201633_s_at	CYB5-M	-2.73919	-0.44735	0.163315	0.751342	3.11132
	218014_at	PCNT1	-2.73855	-0.269414	0.0983782	0.840209	3.11132
	220142_at	BRAL1	-2.73813	-0.845234	0.308691	0.612321	3.11132
	214122_at	ENIGMA	-2.73523	-0.895233	0.327297	0.628728	3.11132
	217444_at	http://genome-www4.stanford.edu/cgi-bin/SMD/source/sourceResult?choice=Gene&option=Name&criteria=	-2.73434	-0.452836	0.16561	0.76895	3.11132
	205456_at	CD3E	-2.73335	-0.664682	0.243175	0.708654	3.11132
	201590_x_at	ANXA2	-2.73305	-0.671253	0.245606	0.706494	3.11132
	209477_at	EMD	-2.73269	-0.594491	0.217548	0.705756	3.11132
	219013_at	GALNT11	-2.73219	-0.46416	0.169885	0.764486	3.11132
	215726_s_at	CYB5	-2.73209	-0.493875	0.180768	0.729484	3.11132
	218769_s_at	ANKRA2	-2.73141	-0.360463	0.131969	0.801809	3.11132
	215067_x_at	PRDX2	-2.73137	-0.918685	0.336346	0.58096	3.11132
	209599_s_at	HTCD37	-2.73024	-0.735055	0.269227	0.654714	3.11132
	210539_at	KIAA0998	-2.72938	-0.792616	0.290401	0.5454	3.11132
	208683_at	CAPN2	-2.72788	-0.697048	0.255527	0.694626	3.11132
	201395_at	RBM5	-2.72782	-0.503881	0.18472	0.741364	3.11132
	211900_x_at	CD6	-2.72643	-0.727872	0.266969	0.657068	3.11132
	202048_s_at	CBX6	-2.72637	-1.0381	0.380763	0.593762	3.11132
	211254_x_at	RHAG	-2.72602	-0.529774	0.19434	0.737461	3.11132
	216611_s_at	SLC6A2	-2.72544	-0.602949	0.22123	0.655841	3.11132
	215162_at	GARNL1	-2.72357	-0.790468	0.290232	0.633122	3.11132
	201970_s_at	NASP	-2.72302	-0.86174	0.316465	0.641488	3.11132
	202176_at	ERCC3	-2.72299	-0.365827	0.134348	0.80054	3.11132
	205885_s_at	ITGA4	-2.72273	-0.655473	0.240741	0.689983	3.11132
	203937_s_at	TAF1C	-2.72251	-1.01075	0.371258	0.569003	3.11132
	212596_s_at	HMG2L1	-2.72199	-0.32054	0.117759	0.800237	3.11132
	207603_at	SLC4A7	-2.72195	-0.90993	0.334293	0.59977	3.11132
	210416_s_at	CHEK2	-2.72179	-0.444688	0.163381	0.770791	3.11132
	209217_s_at	JM5	-2.72154	-0.238536	0.0876475	0.855612	3.11132
	216425_at	http://genome-www4.stanford.edu/cgi-bin/SMD/source/sourceResult?choice=Gene&option=Name&criteria=	-2.72151	-0.686291	0.252173	0.697231	3.11132
	203141_s_at	AP3B1	-2.72003	-0.554336	0.203797	0.731593	3.11132
	216030_s_at	SEMG2	-2.71998	-0.906415	0.333243	0.588013	3.11132
	215373_x_at	http://genome-www4.stanford.edu/cgi-bin/SMD/source/sourceResult?choice=Gene&option=Name&criteria=	-2.71973	-0.514884	0.189314	0.719337	3.11132
	217821_s_at	WBP11	-2.7158	-0.736894	0.271336	0.670191	3.11132
	210948_s_at	LEF1	-2.71543	-1.23039	0.453109	0.585547	3.11132
	212571_at	HELSNF1	-2.71534	-0.306471	0.112867	0.799645	3.11132
	215607_x_at	http://genome-www4.stanford.edu/cgi-bin/SMD/source/sourceResult?choice=Gene&option=Name&criteria=	-2.7151	-0.772505	0.284522	0.66336	3.11132
	204014_at	DUSP4	-2.71458	-1.3196	0.486115	0.396877	3.11132
	220777_at	KIF13A	-2.7145	-0.508275	0.187244	0.731625	3.11132
	222109_at	FLJ10613	-2.7145	-0.839499	0.309264	0.644279	3.11132
	220521_s_at	FLJ10035	-2.71449	-1.27103	0.468237	0.605606	3.11132
	211207_s_at	FACL6	-2.71393	-0.60053	0.221277	0.662806	3.11132
	209884_s_at	SLC4A7	-2.71326	-0.604604	0.222833	0.679159	3.11132
	219755_at	CBX8	-2.71315	-0.514308	0.189561	0.647317	3.11132
	222088_s_at	SLC2A14	-2.7117	-0.868673	0.320343	0.653499	3.11132
	214883_at	THRA	-2.71105	-1.06019	0.391062	0.586285	3.11132
	220694_at	HSPC054	-2.71049	-1.129	0.41653	0.574941	3.11132
	214048_at	MBD4	-2.71	-0.59022	0.217793	0.710647	3.11132
	208962_s_at	FADS1	-2.70942	-0.78907	0.291232	0.654993	3.11132
	201688_s_at	TPD52	-2.70857	-0.682214	0.251872	0.698373	3.11132
	219574_at	FLJ20668	-2.70844	-0.732012	0.270271	0.621857	3.11132
	221616_s_at	TAF9L	-2.70802	-0.449868	0.166124	0.755879	3.11132
	217074_at	C20orf16	-2.70718	-0.466185	0.172203	0.679518	3.11132
	222126_at	HRBL	-2.70716	-0.604494	0.223294	0.714169	3.11132
	205101_at	MHC2TA	-2.7069	-1.19002	0.439625	0.674541	3.11132
	203767_s_at	STS	-2.70545	-0.581591	0.21497	0.698447	3.11132
	212142_at	MCM4	-2.7052	-0.715676	0.264556	0.683657	3.11132
	216115_at	NF1	-2.70499	-0.643735	0.237981	0.700729	3.11132
	215339_at	NKTR	-2.70433	-1.25339	0.463475	0.474595	3.11132
	202339_at	SYMPK	-2.70376	-1.00419	0.371403	0.55869	3.11132
	206848_at	HOXA7	-2.70375	-0.556572	0.205852	0.735632	3.11132
	208964_s_at	FADS1	-2.70291	-0.363264	0.134397	0.795297	3.11132
	213122_at	KIAA1750	-2.70255	-0.503386	0.186263	0.756209	3.11132
	205767_at	EREG	-2.7017	-1.49184	0.552185	0.577696	3.11132
	219929_s_at	ZFYVE21	-2.70166	-0.544371	0.201495	0.714174	3.11132
	213189_at	http://genome-www4.stanford.edu/cgi-bin/SMD/source/sourceResult?choice=Gene&option=Name&criteria=	-2.70081	-0.501383	0.185642	0.750125	3.11132
	213006_at	KIAA0146	-2.70078	-0.689214	0.255191	0.681547	3.11132
	218617_at	IPT	-2.70009	-0.390612	0.144666	0.789802	3.11132
	222266_at	C19orf2	-2.69868	-0.910464	0.337374	0.6301	3.11132
	205785_at	ITGAM	-2.69735	-0.537148	0.199139	0.725823	3.11132
	208269_s_at	ADAM28	-2.69698	-0.994757	0.368841	0.622119	3.11132
	214241_at	NDUFB8	-2.6965	-0.431997	0.160206	0.755731	3.11132
	203567_s_at	TRIM38	-2.69629	-0.454652	0.168621	0.758959	3.11132
	222128_at	http://genome-www4.stanford.edu/cgi-bin/SMD/source/sourceResult?choice=Gene&option=Name&criteria=	-2.69544	-0.838198	0.310969	0.626765	3.11132
	201232_s_at	PSMD13	-2.69544	-0.272151	0.100967	0.835068	3.11132
	218460_at	FLJ20397	-2.69531	-0.304034	0.112801	0.821301	3.11132
	205805_s_at	ROR1	-2.69483	-1.0054	0.373083	0.556342	3.11132
	221011_s_at	LBH	-2.69482	-0.670612	0.248852	0.705216	3.11132
	220411_x_at	FLJ23447	-2.694	-1.04358	0.387373	0.607736	3.11132
	221737_at	GNA12	-2.69363	-0.550206	0.204262	0.72273	3.11132
	200844_s_at	PRDX6	-2.69323	-0.400568	0.148732	0.783952	3.11132
	215754_at	http://genome-www4.stanford.edu/cgi-bin/SMD/source/sourceResult?choice=Gene&option=Name&criteria=	-2.69263	-0.516596	0.191856	0.752454	3.11132
	204142_at	HSRTSBETA	-2.69235	-0.720177	0.26749	0.700775	3.11132
	210594_x_at	MPZL1	-2.69123	-0.879941	0.326966	0.638671	3.11132
	212996_s_at	C21orf108	-2.69036	-0.799793	0.297282	0.667443	3.11132
	201109_s_at	THBS1	-2.69035	-1.74968	0.650354	0.592565	3.11132
	215015_at	LOC92558	-2.69023	-1.01019	0.375502	0.620023	3.11132
	201627_s_at	INSIG1	-2.68971	-0.397592	0.14782	0.759963	3.11132
	204283_at	FARS1	-2.68971	-0.27231	0.101241	0.836034	3.11132
	212224_at	ALDH1A1	-2.68918	-1.44647	0.537887	0.56962	3.11132
	214833_at	KIAA0792	-2.68905	-0.905231	0.336636	0.593889	3.11132
	204055_s_at	MGEA6	-2.68673	-1.07447	0.399918	0.560217	3.11132
	212643_at	C14orf32	-2.68586	-0.363791	0.135447	0.800727	3.11132
	206938_at	SRD5A2	-2.68496	-1.00746	0.375224	0.543443	3.11132
	201661_s_at	FACL3	-2.68494	-0.392047	0.146017	0.783111	3.11132
	215611_at	http://genome-www4.stanford.edu/cgi-bin/SMD/source/sourceResult?choice=Gene&option=Name&criteria=	-2.68491	-1.32597	0.49386	0.470019	3.11132
	210077_s_at	SFRS5	-2.68386	-0.646147	0.240753	0.705138	3.11132
	205671_s_at	HLA-DOB	-2.68255	-1.51251	0.563834	0.69493	3.11132
	219751_at	FLJ21148	-2.68163	-0.861554	0.32128	0.653539	3.11132
	212641_at	HIVEP2	-2.68085	-0.963485	0.359395	0.625122	3.11132
	221841_s_at	KLF4	-2.6808	-1.22668	0.45758	0.615651	3.11132
	204670_x_at	HLA-DRB3	-2.68031	-0.863001	0.321978	0.686511	3.11132
	220607_x_at	TH1L	-2.67844	-0.356153	0.13297	0.805594	3.11132
	211450_s_at	MSH6	-2.67779	-0.841896	0.3144	0.6544	3.11132
	220739_s_at	CNNM3	-2.67774	-0.362528	0.135385	0.809076	3.11132
	213420_at	DHX57	-2.67716	-0.829164	0.309717	0.640412	3.11132
	210608_s_at	http://genome-www4.stanford.edu/cgi-bin/SMD/source/sourceResult?choice=Gene&option=Name&criteria=	-2.67714	-0.321588	0.120124	0.818383	3.11132
	202739_s_at	PHKB	-2.67705	-0.334716	0.125032	0.812065	3.11132
	215338_s_at	NKTR	-2.67674	-0.841741	0.314465	0.666165	3.11132
	204761_at	RNTRE	-2.67598	-0.762253	0.28485	0.657045	3.11132
	207224_s_at	SIGLEC7	-2.67581	-0.642762	0.240212	0.707655	3.11132
	207786_at	CYP2R1	-2.67578	-0.730293	0.272927	0.686048	3.11132
	210517_s_at	AKAP12	-2.67541	-1.10373	0.412546	0.590813	3.11132
	209153_s_at	TCF3	-2.67266	-1.09648	0.410257	0.603476	3.11132
	214092_x_at	SFRS14	-2.67115	-0.579116	0.216804	0.718419	3.11132
	203411_s_at	LMNA	-2.67084	-0.659047	0.246756	0.684418	3.11132
	209619_at	CD74	-2.6707	-0.878602	0.328978	0.664638	3.11132
	200959_at	FUS	-2.66875	-0.301332	0.112911	0.814405	3.11132
	221958_s_at	FLJ23091	-2.66858	-1.20075	0.449958	0.620457	3.11132
	218462_at	RPF1	-2.66852	-0.307575	0.11526	0.822725	3.11132
	210656_at	EED	-2.66818	-1.09554	0.410596	0.620201	3.11132
	219168_s_at	ARHGAP8	-2.66793	-0.823536	0.30868	0.620914	3.11132
	201817_at	KIAA0010	-2.66775	-0.358442	0.134361	0.802254	3.11132
	206594_at	PASK	-2.66727	-0.845787	0.317098	0.64693	3.11132
	215874_at	http://genome-www4.stanford.edu/cgi-bin/SMD/source/sourceResult?choice=Gene&option=Name&criteria=	-2.66684	-1.13965	0.427341	0.420902	3.11132
	211871_x_at	GNB5	-2.66619	-0.411467	0.154327	0.770847	3.11132
	209180_at	RABGGTB	-2.66562	-0.330227	0.123884	0.815336	3.11132
	201018_at	EIF1A	-2.66533	-0.504415	0.18925	0.735636	3.11132
	212430_at	RNPC1	-2.66458	-0.591188	0.221869	0.69814	3.11132
	220173_at	C14orf45	-2.66412	-0.497031	0.186565	0.710238	3.11132
	217143_s_at	TRD	-2.66312	-0.9481	0.356011	0.61649	3.11132
	204899_s_at	SAP30	-2.66298	-0.505708	0.189903	0.739405	3.11132
	208894_at	HLA-DRA	-2.66178	-1.19754	0.449901	0.596909	3.11132
	218813_s_at	SH3GLB2	-2.66163	-0.679357	0.255241	0.64964	3.11132
	209840_s_at	LRRN3	-2.66084	-1.26337	0.474801	0.496734	3.11132
	203482_at	C10orf6	-2.6589	-0.43493	0.163575	0.773892	3.11132
	205090_s_at	NAGPA	-2.6576	-0.40449	0.152201	0.790056	3.11132
	203683_s_at	VEGFB	-2.65758	-0.903208	0.339861	0.640687	3.11132
	215333_x_at	GSTM1	-2.65752	-0.614161	0.231103	0.714356	3.11132
	209696_at	FBP1	-2.65714	-0.562198	0.21158	0.728864	3.11132
	210904_s_at	IL13RA1	-2.65701	-0.831641	0.312999	0.634052	3.11132
[truncated: 630 more rows]
