# Supplementary material for: Gene Expression Patterns in Myelodyplasia Underline the Role of Apoptosis and Differentiation in Disease Initiation and Progression
Source: Transl Oncogenomics. 2008 May 29;3:137–49. (PMC2854514)
Supplement: Table S2 — MDS (multiple groups) vs NBM CD34+ cells. [file Bar_SuppTable2.xls]

## Sheet: Sheet1
MDS (multiple groups) vs NBM CD34+ cells:
UP REGULATED GENES:
	Gene ID (Affymetrix probe #)	Gene Name	Score(d)	Numerator(r)	Denominator(s+s0)	Fold Change	q-value(%)
	203382_s_at	APOE	6.9941	4.05894	0.580337	14.9849	0
	204545_at	PEX6	6.68352	2.67295	0.399931	6.56692	0
	214110_s_at	http://genome-www4.stanford.edu/cgi-bin/SMD/source/sourceResult?choice=Gene&option=Name&criteria=	6.45713	3.37213	0.522233	9.55939	0
	218620_s_at	HEMK	5.39696	2.82655	0.52373	7.31207	0
	204195_s_at	PKNOX1	4.9308	2.66459	0.540397	6.37948	0
	216439_at	ACK1	4.87601	2.76314	0.56668	7.73259	0
	216327_s_at	SIGLEC8	4.75948	2.29406	0.481998	5.31495	0
	202044_at	GRLF1	4.67552	2.57097	0.549879	6.34013	0
	204263_s_at	CPT2	4.60596	3.33325	0.723682	9.80442	0
	212746_s_at	KAB	4.57788	2.63416	0.575411	5.38645	0
	200003_s_at	RPL28	4.37748	1.59953	0.3654	3.11424	0
	219328_at	DDX31	4.24784	1.82985	0.430771	3.43	0
	209757_s_at	MYCN	4.22081	2.15805	0.511287	4.43169	0.71964
	221812_at	KIAA1332	4.2083	2.81857	0.669765	5.44183	0.71964
	218417_s_at	FLJ20489	4.19663	2.46082	0.586381	5.34202	0.71964
	206526_at	DKFZP566F0546	4.17311	3.46219	0.829644	9.01382	0.71964
	216491_x_at	http://genome-www4.stanford.edu/cgi-bin/SMD/source/sourceResult?choice=Gene&option=Name&criteria=	4.13196	5.12453	1.24022	80.8781	0.71964
	221869_at	KIAA1196	4.11489	2.55345	0.62054	6.45129	0.71964
	214219_x_at	MAP4K1	4.11173	3.06437	0.745276	10.2184	0.71964
	201191_at	PITPN	4.10623	2.89785	0.705719	5.69696	0.71964
	218767_at	XPMC2H	4.09225	2.48474	0.607182	5.46285	0.71964
	219348_at	MDS032	4.06756	1.65273	0.406319	2.98861	0.71964
	217462_at	http://genome-www4.stanford.edu/cgi-bin/SMD/source/sourceResult?choice=Gene&option=Name&criteria=	4.01516	2.46405	0.613686	5.21631	0.71964
	203285_s_at	HS2ST1	4.0071	1.49901	0.374087	2.76242	0.71964
	202586_at	POLR2L	4.00273	2.08019	0.519692	3.53918	0.71964
	210202_s_at	BIN1	3.97668	2.94309	0.740087	10.7179	0.71964
	212945_s_at	MGA	3.96227	2.52678	0.63771	4.73935	0.71964
	215089_s_at	RBM10	3.94915	3.80684	0.963964	19.8377	0.71964
	219587_at	FLJ20535	3.8916	3.03165	0.779024	8.9811	0.71964
	205887_x_at	MSH3	3.86658	1.8131	0.468916	3.47191	0.71964
	217665_at	http://genome-www4.stanford.edu/cgi-bin/SMD/source/sourceResult?choice=Gene&option=Name&criteria=	3.78949	1.25712	0.331739	2.39654	1.15907
	219952_s_at	MCOLN1	3.75746	2.67204	0.711129	6.82358	1.15907
	221932_s_at	C14orf87	3.7216	1.52707	0.410327	2.91971	1.15907
	210263_at	KCNF1	3.7068	2.12962	0.574517	4.55258	1.52296
	209496_at	RARRES2	3.70542	2.68798	0.725418	7.25978	1.52296
	207521_s_at	ATP2A3	3.69053	2.53225	0.686148	6.83363	1.52296
	221900_at	COL8A2	3.67466	2.49574	0.679174	5.44055	1.52296
	216875_x_at	HAB1	3.64651	3.14204	0.861655	5.9228	1.52296
	211979_at	GPR107	3.64286	2.45014	0.672587	6.28125	1.52296
	212630_at	SEC6	3.62539	3.33086	0.918757	5.77112	1.52296
	205875_s_at	TREX1	3.61827	1.81159	0.500677	3.6355	1.52296
	211012_s_at	PML	3.60664	2.40552	0.666969	4.38956	1.52296
	204497_at	ADCY9	3.57952	2.49948	0.698271	7.15409	1.62701
	205872_x_at	PDE4DIP	3.57102	2.23997	0.627262	4.9746	1.62701
	209768_s_at	PNUTL1	3.56722	2.01793	0.565686	4.21917	1.62701
	218891_at	FLJ13114	3.5543	2.015	0.566919	3.71252	1.62701
	202152_x_at	USF2	3.5509	1.93054	0.543676	4.30846	1.62701
	209775_x_at	SLC19A1	3.54999	2.03655	0.573679	3.89906	1.62701
	210597_x_at	PRB1	3.53737	1.70262	0.481324	3.42388	1.62701
	215214_at	http://genome-www4.stanford.edu/cgi-bin/SMD/source/sourceResult?choice=Gene&option=Name&criteria=	3.50217	4.24581	1.21234	27.5584	1.62701
	215101_s_at	CXCL5	3.49585	2.39127	0.684031	6.68227	1.62701
	213904_at	http://genome-www4.stanford.edu/cgi-bin/SMD/source/sourceResult?choice=Gene&option=Name&criteria=	3.48621	2.0995	0.60223	3.81823	1.62701
	208831_x_at	SUPT6H	3.46547	2.49788	0.72079	4.25195	1.67059
	222020_s_at	HNT	3.4585	2.61008	0.754685	8.32391	1.67059
	220080_at	FBXL8	3.45499	2.02703	0.586696	4.75196	1.67059
	202048_s_at	CBX6	3.45199	2.34969	0.680677	4.91459	1.67059
	222345_at	http://genome-www4.stanford.edu/cgi-bin/SMD/source/sourceResult?choice=Gene&option=Name&criteria=	3.44516	2.38876	0.693369	3.65176	1.67059
	219961_s_at	C20orf19	3.43124	1.71364	0.499424	3.07684	1.67059
	217853_at	TENS1	3.42886	1.81291	0.528721	3.71442	1.67059
	207550_at	MPL	3.42353	1.27941	0.373712	2.50032	1.67059
	209153_s_at	TCF3	3.41494	1.81606	0.531798	3.23645	1.67059
	218832_x_at	ARRB1	3.40937	1.65298	0.484833	2.99525	1.67059
	207769_s_at	PQBP1	3.38955	1.22183	0.36047	2.27922	1.67059
	203550_s_at	C1orf2	3.38464	1.65695	0.48955	3.07148	1.67059
	206296_x_at	MAP4K1	3.37973	3.21123	0.950145	6.97109	1.67059
	215737_x_at	USF2	3.37766	2.01113	0.59542	3.59238	1.67059
	206814_at	NGFB	3.35403	2.05186	0.61176	4.15922	1.67059
	201212_at	LGMN	3.35213	3.07171	0.916346	5.66068	1.67059
	212775_at	KIAA0657	3.34702	2.35564	0.7038	5.44939	1.73094
	221797_at	LOC339229	3.3398	2.63124	0.787844	4.91805	1.73094
	218378_s_at	PRKRIP1	3.33895	2.45701	0.735863	5.23198	1.73094
	205838_at	GYPA	3.32174	1.80916	0.544642	3.63391	1.73094
	215949_x_at	http://genome-www4.stanford.edu/cgi-bin/SMD/source/sourceResult?choice=Gene&option=Name&criteria=	3.32009	2.90018	0.873523	7.88423	1.73094
	209265_s_at	METTL3	3.31614	1.01297	0.305465	2.03642	1.73094
	217360_x_at	http://genome-www4.stanford.edu/cgi-bin/SMD/source/sourceResult?choice=Gene&option=Name&criteria=	3.30223	3.16583	0.958693	12.6291	1.73094
	201347_x_at	GRHPR	3.29064	1.31273	0.398929	2.57733	1.73094
	204979_s_at	SH3BGR	3.29054	1.9807	0.601936	3.60821	1.73094
	200092_s_at	RPL37	3.28138	1.13545	0.346028	2.16036	1.73094
	211639_x_at	http://genome-www4.stanford.edu/cgi-bin/SMD/source/sourceResult?choice=Gene&option=Name&criteria=	3.27484	3.20825	0.979666	17.8876	1.73094
	218522_s_at	VCY2IP1	3.26685	2.22409	0.680804	3.79526	1.73094
	213891_s_at	TCF4	3.26536	1.54835	0.474175	2.88366	1.73094
	204074_s_at	KIAA0562	3.25474	1.88622	0.57953	3.21831	1.73094
	214333_x_at	IDH3G	3.24355	1.91987	0.591905	3.13551	1.73094
	214271_x_at	RPL12	3.23887	1.32353	0.40864	2.45861	1.73094
	200909_s_at	RPLP2	3.23716	1.07829	0.333098	2.14681	1.73094
	210456_at	PCYT1B	3.23344	1.89771	0.5869	3.42354	1.73094
	212191_x_at	RPL13	3.22639	1.46685	0.454641	2.70284	1.95484
	214669_x_at	http://genome-www4.stanford.edu/cgi-bin/SMD/source/sourceResult?choice=Gene&option=Name&criteria=	3.22538	3.85955	1.19662	29.4667	1.95484
	204820_s_at	BTN3A3	3.22514	1.08267	0.335697	2.08403	1.95484
	218747_s_at	TAPBP-R	3.22207	1.59485	0.494975	2.99967	1.95484
	205893_at	NLGN1	3.21234	2.29984	0.71594	6.31345	1.95484
	204857_at	MAD1L1	3.20129	2.67193	0.834641	4.13501	1.95484
	203957_at	E2F6	3.19656	1.47575	0.461669	2.81857	1.95484
	217658_at	MGC33488	3.18205	1.86124	0.584919	4.17053	1.95484
	209759_s_at	DCI	3.18094	2.16367	0.6802	4.23582	1.95484
	221888_at	FLJ20241	3.18056	2.6497	0.833092	3.60039	1.95484
	221732_at	SHAPY	3.17624	2.49121	0.784328	5.59165	1.95484
	218752_at	LOC55954	3.17464	1.86002	0.585899	3.39895	1.95484
	209285_s_at	RAP140	3.17006	1.87898	0.592728	3.20046	1.95484
	206023_at	NMU	3.16337	2.51151	0.793935	4.93843	1.95484
	214038_at	CCL8	3.15724	2.27281	0.719871	4.47573	1.95484
	215778_x_at	HAB1	3.15315	1.87272	0.593921	3.52519	1.95484
	202471_s_at	IDH3G	3.14894	1.05972	0.336533	2.08708	1.95484
	208324_at	AKAP13	3.14864	2.11338	0.671204	3.99461	1.95484
	207760_s_at	NCOR2	3.14299	1.27874	0.406856	2.55432	1.95484
	202792_s_at	KIAA0685	3.14089	1.71406	0.545725	3.30717	1.95484
	214097_at	RPS21	3.13663	1.23705	0.394388	2.42538	1.95484
	204142_at	HSRTSBETA	3.13214	1.68671	0.538517	3.615	1.95484
	208890_s_at	PLXNB2	3.12439	2.99817	0.9596	11.4649	1.95484
	218559_s_at	MAFB	3.12358	2.99744	0.959619	6.0561	1.95484
	213364_s_at	SNX1	3.11918	1.74538	0.559565	2.90232	1.95484
	217893_s_at	FLJ12666	3.11787	2.01499	0.64627	3.57238	1.95484
	211644_x_at	http://genome-www4.stanford.edu/cgi-bin/SMD/source/sourceResult?choice=Gene&option=Name&criteria=	3.11683	4.49596	1.44248	57.4663	1.95484
	209360_s_at	RUNX1	3.10389	1.97787	0.637225	3.97409	2.05259
	219550_at	RBIG1	3.1002	2.6382	0.850978	7.6894	2.05259
	206128_at	ADRA2C	3.09396	2.07426	0.670423	3.97434	2.05259
	207000_s_at	PPP3CC	3.08436	2.05129	0.665061	3.53417	2.05259
	212535_at	MEF2A	3.08357	2.15892	0.700134	3.1811	2.05259
	210424_s_at	GOLGIN-67	3.07538	2.12371	0.690552	5.09478	2.05259
	217281_x_at	http://genome-www4.stanford.edu/cgi-bin/SMD/source/sourceResult?choice=Gene&option=Name&criteria=	3.07232	4.59388	1.49525	80.3521	2.05259
	211732_x_at	HNMT	3.07049	2.29022	0.74588	4.47875	2.05259
	201054_at	HNRPA0	3.06959	1.32088	0.43031	2.58387	2.05259
	219530_at	FLJ21816	3.05842	1.56908	0.513035	2.86787	2.05259
	211798_x_at	IGLJ3	3.05683	3.70411	1.21175	27.1236	2.05259
	221000_s_at	FKSG28	3.05418	1.90714	0.624435	3.7078	2.05259
	212675_s_at	KIAA0582	3.03692	1.15609	0.380679	2.19124	2.05259
	215731_s_at	MPHOSPH9	3.0331	1.31053	0.432075	2.47919	2.05259
	213624_at	ASM3A	3.03261	2.03275	0.670298	3.79806	2.05259
	201978_s_at	KIAA0141	3.02501	1.48216	0.489968	2.78607	2.05259
	217390_x_at	http://genome-www4.stanford.edu/cgi-bin/SMD/source/sourceResult?choice=Gene&option=Name&criteria=	3.02458	1.3504	0.446475	2.64438	2.05259
	203122_at	CGI-87	3.01271	2.41608	0.801961	3.8838	2.21126
	209129_at	TRIP6	3.012	1.30191	0.432241	2.55708	2.21126
	212131_at	DKFZP434D1335	3.01021	1.06957	0.355316	2.05973	2.21126
	216829_at	http://genome-www4.stanford.edu/cgi-bin/SMD/source/sourceResult?choice=Gene&option=Name&criteria=	3.00867	2.8904	0.960688	10.5632	2.21126
	203926_x_at	ATP5D	3.00508	2.46058	0.81881	4.47098	2.21126
	203245_s_at	NPR2L	2.99307	2.08025	0.695022	4.64883	2.21126
	218985_at	SLC2A8	2.9855	1.70686	0.571717	3.78011	2.21126
	216289_at	GPR144	2.98198	2.07043	0.694315	5.28035	2.21126
	208747_s_at	C1S	2.97792	2.34437	0.787251	5.94994	2.21126
	210657_s_at	PNUTL2	2.97782	1.52629	0.512551	2.94079	2.21126
	215554_at	GPLD1	2.97367	1.56144	0.525091	2.9223	2.21126
	215684_s_at	FLJ21588	2.96201	1.85959	0.627814	3.9147	2.21126
	214768_x_at	http://genome-www4.stanford.edu/cgi-bin/SMD/source/sourceResult?choice=Gene&option=Name&criteria=	2.96103	3.85909	1.30329	30.1084	2.21126
	214143_x_at	RPL24	2.95439	1.05896	0.358437	2.07279	2.21126
	216401_x_at	http://genome-www4.stanford.edu/cgi-bin/SMD/source/sourceResult?choice=Gene&option=Name&criteria=	2.9523	4.31938	1.46306	64.6286	2.21126
	222102_at	GSTA3	2.95073	1.75396	0.594417	3.42871	2.21126
	220911_s_at	KIAA1305	2.95009	2.36599	0.802007	5.67765	2.21126
	214114_x_at	FASTK	2.9498	1.52665	0.517544	2.95981	2.21126
	219840_s_at	TCL6	2.94973	1.71509	0.581442	3.61903	2.21126
	203191_at	ABCB6	2.94842	1.89287	0.641995	4.4831	2.21126
	203241_at	UVRAG	2.94812	0.942889	0.319827	1.91158	2.21126
	201069_at	MMP2	2.94496	1.71666	0.582915	3.74733	2.21126
	218596_at	FLJ10743	2.93799	2.38038	0.810209	4.1439	2.21126
	204656_at	SHB	2.93765	1.79308	0.610382	3.96194	2.21126
	212599_at	AUTS2	2.93557	1.15126	0.392176	2.23987	2.21126
	219640_at	CLDN15	2.92836	2.44071	0.833474	4.26788	2.21126
	220372_at	C21orf55	2.92314	1.99275	0.681715	3.8003	2.21126
	202661_at	http://genome-www4.stanford.edu/cgi-bin/SMD/source/sourceResult?choice=Gene&option=Name&criteria=	2.92156	1.93121	0.661019	2.88419	2.21126
	220262_s_at	EGFL9	2.91325	1.39744	0.479685	2.53195	2.21126
	202382_s_at	GNPI	2.91198	1.77803	0.610592	3.0675	2.21126
	202839_s_at	NDUFB7	2.91165	1.60347	0.550707	3.14702	2.21126
	218095_s_at	TPARL	2.91133	1.41052	0.484495	2.80558	2.21126
	214992_s_at	DNASE2	2.91022	1.52241	0.523125	2.92543	2.21126
	203891_s_at	DAPK3	2.90608	2.33568	0.803722	5.78778	2.21126
	205101_at	MHC2TA	2.90276	1.76516	0.608098	4.02828	2.21126
	209081_s_at	COL18A1	2.8892	1.9033	0.658763	4.35209	2.61399
	200031_s_at	RPS11	2.8869	0.91237	0.316038	1.89081	2.61399
	213595_s_at	CDC42BPA	2.88675	1.6091	0.557407	3.45573	2.61399
	217022_s_at	MGC27165	2.8866	5.94422	2.05925	155.859	2.61399
	209902_at	ATR	2.88386	2.28488	0.792296	3.94585	2.61399
	201313_at	ENO2	2.88199	2.87878	0.998887	6.59157	2.61399
	211915_s_at	TUBB4Q	2.88121	2.64718	0.918773	10.6891	2.61399
	204288_s_at	ARGBP2	2.87704	1.80225	0.626424	3.80104	2.61399
	206072_at	UCN	2.87692	2.09454	0.728051	5.65405	2.61399
	207092_at	LEP	2.8769	2.22588	0.773707	6.21662	2.61399
	200838_at	CTSB	2.87685	1.48294	0.515475	3.03114	2.61399
	216598_s_at	CCL2	2.87583	4.44987	1.54734	198.706	2.61399
	203575_at	CSNK2A2	2.86768	1.10378	0.384905	2.16193	2.61399
	205354_at	GAMT	2.86721	2.32465	0.810771	5.24816	2.61399
	201201_at	CSTB	2.86669	1.11238	0.388038	2.12984	2.61399
	218034_at	TTC11	2.86639	1.25727	0.438625	2.25695	2.61399
	218762_at	FLJ22059	2.86529	2.11108	0.736779	4.83723	2.61399
	218759_at	DVL2	2.86287	1.89383	0.661515	3.12176	2.61399
	203806_s_at	FANCA	2.85694	2.1371	0.748038	3.7772	2.61399
	218450_at	HEBP1	2.85562	1.32161	0.46281	2.52014	2.61399
	202587_s_at	AK1	2.85268	1.10954	0.388947	2.17864	2.61399
	220719_at	FLJ13769	2.85103	1.77431	0.62234	2.99689	2.61399
	208929_x_at	RPL13	2.85022	1.14085	0.400266	2.22015	2.61399
	212609_s_at	SDCCAG8	2.84917	2.11439	0.742108	3.33975	2.61399
	205382_s_at	DF	2.84818	2.89002	1.01469	9.55372	2.61399
	218958_at	FLJ20850	2.84784	1.80104	0.632424	3.40921	2.61399
	207826_s_at	ID3	2.84484	3.23725	1.13793	19.2154	2.61399
	210734_x_at	MAX	2.8428	2.14586	0.754843	3.27981	2.61399
	209871_s_at	APBA2	2.83858	1.95322	0.688098	5.0205	2.61399
	89476_r_at	NPEPL1	2.83585	1.29893	0.458039	2.44106	2.61399
	206894_at	APOA4	2.83247	2.13462	0.753626	5.48298	2.61399
	207163_s_at	AKT1	2.83226	2.0939	0.739305	3.01091	2.61399
	205082_s_at	AOX1	2.83156	1.67435	0.591317	2.9372	2.61399
	205090_s_at	NAGPA	2.83085	2.20367	0.778449	4.82645	2.61399
	209460_at	NPD009	2.8285	2.33092	0.824085	3.19152	2.61399
	212647_at	RRAS	2.82642	1.73755	0.614752	3.92633	2.61399
	211046_at	KCNH6	2.82603	1.8532	0.655761	4.29242	2.61399
	218688_at	DKFZP586B1621	2.82201	2.0905	0.740782	5.0385	2.61399
	213674_x_at	IGHM	2.81761	2.46858	0.876122	6.59223	2.61399
	220341_s_at	LOC51149	2.81694	1.29669	0.46032	2.47152	2.61399
	206352_s_at	PEX10	2.80635	2.35271	0.838354	6.82335	2.61399
	219135_s_at	FLJ12681	2.80404	2.08639	0.744065	5.59837	2.61399
	215410_at	PMS2L2	2.80283	1.68963	0.60283	3.02122	2.61399
	211430_s_at	IGHG3	2.79988	4.46409	1.59439	34.1967	2.61399
	201046_s_at	RAD23A	2.79838	1.33879	0.478417	2.61295	2.61399
	209266_s_at	BIGM103	2.79773	1.94383	0.694789	3.93136	2.61399
	221551_x_at	SIAT7D	2.79683	1.39033	0.497109	2.72455	2.61399
	205089_at	HT002	2.79401	0.921592	0.329846	1.92445	2.61399
	213319_s_at	CSDA	2.78923	1.53303	0.549625	2.49524	2.61399
	206416_at	ZNF205	2.77877	1.68228	0.605402	3.89083	2.61399
	204643_s_at	COVA1	2.77844	1.50281	0.540882	2.55048	2.61399
	215635_at	http://genome-www4.stanford.edu/cgi-bin/SMD/source/sourceResult?choice=Gene&option=Name&criteria=	2.77687	1.85064	0.666447	4.56579	2.61399
	208089_s_at	TDRD3	2.77485	1.28703	0.463821	2.5779	2.85721
	206650_at	FLJ10547	2.77151	1.19308	0.43048	2.2819	2.85721
	201701_s_at	PGRMC2	2.77073	1.30316	0.470331	2.55331	2.85721
	212855_at	KIAA0276	2.76956	1.14043	0.411772	2.18768	2.85721
	203782_s_at	POLRMT	2.76509	1.47826	0.534614	2.40491	2.85721
	213526_s_at	F25965	2.76074	1.27403	0.461482	2.2007	2.85721
	219862_s_at	NARF	2.7527	1.06781	0.387913	2.18524	2.85721
	206379_at	EYA3	2.75222	2.14071	0.777812	3.45467	2.85721
	213693_s_at	MUC1	2.75151	2.12166	0.771091	3.60973	2.85721
	220387_s_at	HHLA3	2.75053	1.76756	0.642627	2.9363	2.85721
	212498_at	http://genome-www4.stanford.edu/cgi-bin/SMD/source/sourceResult?choice=Gene&option=Name&criteria=	2.74958	1.79139	0.651516	2.78556	2.85721
	212414_s_at	2000-09-05	2.74886	1.266	0.460556	2.64125	2.85721
	211861_x_at	CD28	2.74532	2.05661	0.749134	4.6994	2.85721
	202283_at	SERPINF1	2.74442	2.62146	0.955199	6.49528	2.85721
	211352_s_at	NCOA3	2.74267	2.02179	0.737159	4.50695	2.85721
	204025_s_at	PDCD2	2.73889	1.48584	0.542497	2.87131	2.85721
	206782_s_at	DNAJC4	2.73498	1.97398	0.721753	3.86228	2.85721
	206685_at	HCG4	2.72811	1.9183	0.70316	4.98161	2.85721
	204148_s_at	POMZP3	2.72284	1.96787	0.722726	3.37549	2.85721
	211304_x_at	KCNJ5	2.72258	1.25099	0.459485	2.26536	2.85721
	220178_at	FZR1	2.71968	2.12513	0.781389	3.77264	2.85721
	212884_x_at	APOE	2.71944	1.15744	0.425618	2.31116	2.85721
	214173_x_at	C19orf2	2.71885	0.903525	0.332318	1.88208	2.85721
	217897_at	FXYD6	2.71683	1.7342	0.638317	3.11941	2.85721
	218220_at	C12orf10	2.71579	1.17748	0.433569	2.10045	2.85721
	201937_s_at	DNPEP	2.71473	1.40474	0.517452	2.45898	2.85721
	219762_s_at	RPL36	2.71269	1.11714	0.411819	2.0585	2.85721
	209659_s_at	CDC16	2.71134	1.17395	0.432976	2.36398	2.85721
	206372_at	MYF6	2.7108	1.83866	0.678271	4.3577	2.85721
	217876_at	GTF3C5	2.70792	2.00464	0.740288	3.78939	2.85721
	209573_s_at	C18orf1	2.70669	1.6062	0.593417	2.86418	2.85721
	214671_s_at	ABR	2.70301	1.81701	0.672219	3.79754	2.85721
	204379_s_at	FGFR3	2.70263	1.96645	0.727605	5.97351	2.85721
	206224_at	CST1	2.69934	1.56522	0.579851	2.58476	2.85721
	217258_x_at	http://genome-www4.stanford.edu/cgi-bin/SMD/source/sourceResult?choice=Gene&option=Name&criteria=	2.69918	3.47795	1.28852	23.1364	2.85721
	202947_s_at	GYPC	2.69799	1.54805	0.573778	3.10003	2.85721
	213834_at	KIAA1110	2.69742	1.79099	0.663965	3.36483	2.85721
	201871_s_at	LOC51035	2.69737	1.05883	0.392541	2.15516	2.85721
	212032_s_at	PTOV1	2.69165	2.2561	0.838185	6.62317	2.85721
	208305_at	PGR	2.68927	1.81775	0.675929	4.47757	2.85721
	202659_at	PSMB10	2.68826	1.06361	0.395649	2.07385	2.85721
	205466_s_at	HS3ST1	2.68557	2.49724	0.929872	7.42964	2.85721
	217198_x_at	http://genome-www4.stanford.edu/cgi-bin/SMD/source/sourceResult?choice=Gene&option=Name&criteria=	2.68293	2.25996	0.842349	5.03232	2.85721
	216584_at	http://genome-www4.stanford.edu/cgi-bin/SMD/source/sourceResult?choice=Gene&option=Name&criteria=	2.68253	1.48522	0.553666	3.04234	2.85721
	200088_x_at	http://genome-www4.stanford.edu/cgi-bin/SMD/source/sourceResult?choice=Gene&option=Name&criteria=	2.68221	1.06338	0.396456	2.07772	2.85721
	206890_at	IL12RB1	2.68096	1.59122	0.593525	3.43103	2.85721
	215718_s_at	PHF3	2.67892	1.37648	0.513817	2.38042	2.85721
	201561_s_at	CLSTN1	2.67867	1.04398	0.389739	2.1454	2.85721
	212933_x_at	RPL13	2.67733	1.08859	0.406595	2.19152	2.85721
	219280_at	C21orf107	2.67518	1.8044	0.674497	3.53208	2.85721
	211641_x_at	http://genome-www4.stanford.edu/cgi-bin/SMD/source/sourceResult?choice=Gene&option=Name&criteria=	2.67359	2.27018	0.849112	6.86753	2.85721
	200022_at	RPL18	2.67222	1.09442	0.409554	2.17119	2.85721
	216032_s_at	SDBCAG84	2.66921	0.920743	0.344949	1.87841	3.03347
	205640_at	ALDH3B1	2.66895	2.33649	0.875433	2.14514	3.03347
	220444_at	MGC4054	2.66774	1.93942	0.726991	4.18301	3.03347
	217532_x_at	http://genome-www4.stanford.edu/cgi-bin/SMD/source/sourceResult?choice=Gene&option=Name&criteria=	2.66656	1.7916	0.671875	4.18564	3.03347
	205124_at	MEF2B	2.66639	1.87863	0.70456	5.17414	3.03347
	205462_s_at	HPCAL1	2.65967	2.15994	0.812108	4.52915	3.03347
	205778_at	KLK7	2.65961	1.86096	0.699711	4.42977	3.03347
	218679_s_at	VPS28	2.6577	0.928678	0.34943	1.93756	3.03347
	209459_s_at	NPD009	2.65728	2.45028	0.922099	2.04488	3.03347
	214203_s_at	PRODH	2.65545	2.08252	0.784243	5.4396	3.03347
	217838_s_at	EVL	2.65367	1.1736	0.442256	2.34808	3.03347
	218328_at	COQ4	2.65354	1.61821	0.609829	2.63778	3.03347
	215384_s_at	MAP1A	2.65275	1.67581	0.631728	2.74327	3.03347
	203577_at	GTF2H4	2.65183	1.26377	0.476566	2.47867	3.03347
	220448_at	KCNK12	2.65162	1.81669	0.685126	4.70933	3.03347
	213041_s_at	ATP5D	2.65022	1.64981	0.622519	3.38021	3.03347
	202111_at	SLC4A2	2.6454	2.26985	0.858039	6.70441	3.03347
	219491_at	MGC3103	2.64502	2.04382	0.772705	6.69434	3.03347
	204083_s_at	TPM2	2.64396	2.77113	1.0481	14.0206	3.03347
	204829_s_at	FOLR2	2.64198	2.28263	0.863983	5.38924	3.03347
	210042_s_at	CTSZ	2.64171	1.57448	0.596008	2.68236	3.03347
	214296_x_at	IMAGE	2.6412	1.88323	0.713019	3.22533	3.03347
	218754_at	FLJ23323	2.63932	0.879672	0.333295	1.83952	3.03347
	203098_at	CDYL	2.63787	1.50512	0.570579	2.75951	3.03347
	200809_x_at	RPL12	2.63732	1.04613	0.396666	2.06405	3.03347
	202996_at	POLD4	2.63541	2.33431	0.88575	4.28534	3.03347
	200758_s_at	NFE2L1	2.63505	1.44808	0.549544	2.42855	3.03347
	205051_s_at	KIT	2.63458	1.57484	0.597758	2.58982	3.03347
	213500_at	http://genome-www4.stanford.edu/cgi-bin/SMD/source/sourceResult?choice=Gene&option=Name&criteria=	2.63152	1.67306	0.635778	3.18796	3.03347
	216308_x_at	GRHPR	2.63058	1.13	0.429563	2.28946	3.03347
	42361_g_at	C6orf18	2.62967	1.83463	0.697665	3.01985	3.03347
	221406_s_at	MSH5	2.62677	1.88816	0.718813	5.03365	3.03347
	222134_at	DDO	2.62283	1.2602	0.480472	2.16481	3.03347
	210474_s_at	CDC2L2	2.62263	2.49434	0.951085	4.83971	3.03347
	221822_at	LOC112869	2.62105	1.06653	0.40691	2.02931	3.03347
	32128_at	CCL18	2.61751	2.80702	1.0724	12.4967	3.03347
	212270_x_at	RPL17	2.61297	1.08521	0.415317	2.06418	3.03347
	218908_at	ASPSCR1	2.60993	2.26889	0.86933	6.54133	3.03347
	209059_s_at	EDF1	2.60924	1.07854	0.413355	2.00622	3.03347
	205398_s_at	MADH3	2.60653	1.7527	0.672427	3.05598	3.03347
	202871_at	TRAF4	2.60374	1.79458	0.689232	3.19224	3.03347
	215621_s_at	http://genome-www4.stanford.edu/cgi-bin/SMD/source/sourceResult?choice=Gene&option=Name&criteria=	2.6016	1.9762	0.759609	3.18563	3.03347
	201262_s_at	BGN	2.59961	1.66918	0.642088	4.23261	3.03347
	211868_x_at	http://genome-www4.stanford.edu/cgi-bin/SMD/source/sourceResult?choice=Gene&option=Name&criteria=	2.59854	2.77069	1.06625	9.43986	3.03347
	212959_s_at	MGC4170	2.59538	1.1365	0.437896	2.32226	3.03347
	217023_x_at	http://genome-www4.stanford.edu/cgi-bin/SMD/source/sourceResult?choice=Gene&option=Name&criteria=	2.5932	3.21082	1.23817	8.714	3.03347
	206479_at	TRPM1	2.59283	1.43723	0.554308	2.42364	3.03347
	202942_at	ETFB	2.59259	1.24005	0.478307	2.23181	3.03347
	218345_at	HCA112	2.59201	2.0885	0.805743	5.09268	3.03347
	215176_x_at	http://genome-www4.stanford.edu/cgi-bin/SMD/source/sourceResult?choice=Gene&option=Name&criteria=	2.5919	3.59266	1.38611	27.344	3.03347
	213801_x_at	LAMR1	2.59052	1.00571	0.388228	2.01032	3.03347
	215402_at	APPBP2	2.58844	2.1142	0.816784	3.08275	3.03347
	201998_at	SIAT1	2.58518	1.09243	0.422572	2.13641	3.03347
	207591_s_at	SMARCF1	2.58401	2.17757	0.842709	5.27772	3.03347
	206823_at	L3MBTL	2.58184	1.93609	0.749887	3.50261	3.03347
	208074_s_at	AP2S1	2.58148	1.36247	0.527787	2.74907	3.03347
	221706_s_at	MDS032	2.58113	1.11135	0.430567	2.03214	3.03347
	217969_at	C11orf2	2.57803	1.37954	0.535114	2.79477	3.03347
	210776_x_at	TCF3	2.57561	1.143	0.443778	2.29112	3.03347
	205429_s_at	MPP6	2.57346	1.78988	0.695514	2.87382	3.03347
	204150_at	STAB1	2.57308	1.41727	0.550805	2.88554	3.03347
	214870_x_at	http://genome-www4.stanford.edu/cgi-bin/SMD/source/sourceResult?choice=Gene&option=Name&criteria=	2.56935	1.37973	0.536996	2.84781	3.03347
	200869_at	RPL18A	2.56799	1.06867	0.416151	2.02575	3.03347
	209616_s_at	CES1	2.56593	2.09615	0.816917	2.78798	3.03347
	202606_s_at	TLK1	2.56467	1.06553	0.415467	1.97717	3.03347
	218844_at	FLJ20920	2.56378	1.17799	0.459473	2.23945	3.03347
	61734_at	RCN3	2.56212	2.04524	0.798259	2.5831	3.03347
	221951_at	LOC283232	2.56181	1.44038	0.562251	2.54128	3.03347
	221709_s_at	C14orf131	2.56064	2.29246	0.895266	2.6392	3.03347
	202256_at	CD2BP2	2.56045	1.44134	0.562924	2.81312	3.03347
	212273_x_at	GNAS	2.56042	0.856463	0.3345	1.84683	3.03347
	207996_s_at	C18orf1	2.56041	1.1137	0.434968	2.27153	3.03347
	202365_at	MGC5139	2.56025	1.37477	0.536965	2.9321	3.03347
	212537_x_at	RPL17	2.5599	1.03302	0.40354	1.997	3.03347
	222055_at	CGI-105	2.55955	1.18129	0.461525	2.35265	3.03347
	219830_at	RAI1	2.55732	1.74347	0.681755	3.39627	3.03347
	207831_x_at	DHPS	2.55505	1.17149	0.4585	2.12278	3.03347
	60815_at	http://genome-www4.stanford.edu/cgi-bin/SMD/source/sourceResult?choice=Gene&option=Name&criteria=	2.55419	1.50764	0.590262	2.98065	3.03347
	209158_s_at	PSCD2	2.55364	1.23416	0.483293	2.37751	3.03347
	215703_at	CFTR	2.5535	1.79868	0.7044	4.59885	3.03347
	216894_x_at	CDKN1C	2.55118	2.0684	0.810763	5.01731	3.03347
	202214_s_at	CUL4B	2.54909	1.00546	0.394437	1.91615	3.03347
	213588_x_at	RPL14	2.54813	0.951818	0.373535	1.89877	3.37337
	215031_x_at	RNF126	2.54668	1.22748	0.481992	2.35007	3.37337
	210962_s_at	AKAP9	2.54641	1.24281	0.488062	2.19865	3.37337
	218600_at	MGC10986	2.54633	2.32534	0.913213	2.59858	3.37337
	205866_at	FCN3	2.54416	1.77412	0.697329	3.42123	3.37337
	213542_at	http://genome-www4.stanford.edu/cgi-bin/SMD/source/sourceResult?choice=Gene&option=Name&criteria=	2.54413	2.44037	0.959219	4.27332	3.37337
	218274_s_at	FLJ10415	2.54397	1.90755	0.749832	2.64779	3.37337
	214351_x_at	RPL13	2.54219	1.20077	0.472335	2.26702	3.37337
	220290_at	AIM1L	2.53889	1.59967	0.630066	3.25267	3.37337
	207085_x_at	CSF2RA	2.53736	2.1051	0.829642	3.46089	3.37337
	202632_at	http://genome-www4.stanford.edu/cgi-bin/SMD/source/sourceResult?choice=Gene&option=Name&criteria=	2.53707	1.73616	0.684316	2.76424	3.37337
	218928_s_at	SLC37A1	2.53376	1.97423	0.779168	3.24363	3.37337
	51228_at	http://genome-www4.stanford.edu/cgi-bin/SMD/source/sourceResult?choice=Gene&option=Name&criteria=	2.53295	1.22973	0.485491	2.17453	3.37337
	206329_at	EXTL1	2.53275	1.95796	0.773058	3.71455	3.37337
	201406_at	RPL36A	2.53185	0.898153	0.354741	1.82781	3.37337
	221562_s_at	SIRT3	2.53177	1.72006	0.679388	2.83211	3.37337
	215735_s_at	TSC2	2.52909	2.56484	1.01414	8.2611	3.37337
	214836_x_at	http://genome-www4.stanford.edu/cgi-bin/SMD/source/sourceResult?choice=Gene&option=Name&criteria=	2.52688	2.68936	1.0643	11.7627	3.37337
	206816_s_at	SPAG8	2.52612	1.55379	0.615089	2.66185	3.37337
	214742_at	AZI1	2.52541	2.05196	0.812526	3.40497	3.37337
	218331_s_at	FLJ20360	2.52528	0.854881	0.338529	1.78044	3.37337
	217227_x_at	http://genome-www4.stanford.edu/cgi-bin/SMD/source/sourceResult?choice=Gene&option=Name&criteria=	2.52474	2.40459	0.952414	7.29435	3.37337
	211796_s_at	http://genome-www4.stanford.edu/cgi-bin/SMD/source/sourceResult?choice=Gene&option=Name&criteria=	2.52405	1.67875	0.665104	3.93203	3.37337
	217807_s_at	GLTSCR2	2.52368	1.25568	0.497559	2.6847	3.37337
	202624_s_at	CABIN1	2.52038	2.2412	0.889228	2.8731	3.37337
	201987_at	TRAP240	2.51702	1.32954	0.528219	2.27551	3.37337
	218051_s_at	FLJ12442	2.51536	1.51368	0.601774	2.99754	3.37337
	212046_x_at	MAPK3	2.51522	1.65243	0.656973	2.46728	3.37337
	210782_x_at	GRIN1	2.51492	1.53786	0.611496	3.13054	3.37337
	214871_x_at	SMARCE1	2.51202	1.92629	0.766829	2.6345	3.37337
	217604_at	http://genome-www4.stanford.edu/cgi-bin/SMD/source/sourceResult?choice=Gene&option=Name&criteria=	2.51009	1.50071	0.597871	2.61975	3.37337
	221235_s_at	TGFBRAP1	2.50995	1.12605	0.448634	2.25611	3.37337
	210289_at	NAT8	2.50983	1.83009	0.729168	3.77334	3.37337
	214282_at	CP	2.50892	1.69626	0.676093	3.65614	3.37337
	214930_at	KIAA0918	2.5085	2.45966	0.980531	9.58039	3.37337
	219129_s_at	FLJ11526	2.50603	1.77329	0.707607	2.44355	3.37337
	202154_x_at	TUBB4	2.5041	0.986253	0.393856	2.02692	3.37337
	220307_at	CD244	2.50102	0.965948	0.386221	1.99337	3.37337
	221671_x_at	IGKC	2.50081	3.06719	1.22648	15.8572	3.37337
	212124_at	RAI17	2.49941	1.30131	0.520649	2.67343	3.37337
	216763_at	http://genome-www4.stanford.edu/cgi-bin/SMD/source/sourceResult?choice=Gene&option=Name&criteria=	2.49894	1.53499	0.614259	3.29501	3.37337
	217371_s_at	http://genome-www4.stanford.edu/cgi-bin/SMD/source/sourceResult?choice=Gene&option=Name&criteria=	2.49776	1.68715	0.675465	2.39758	3.37337
	211752_s_at	NDUFS7	2.49684	0.938751	0.375976	1.94694	3.37337
	200029_at	RPL19	2.49463	0.657484	0.26356	1.58641	3.37337
	213540_at	HSD17B8	2.49431	0.899039	0.360436	1.89447	3.37337
	217236_x_at	http://genome-www4.stanford.edu/cgi-bin/SMD/source/sourceResult?choice=Gene&option=Name&criteria=	2.48387	2.02103	0.813662	4.3359	3.37337
	200010_at	RPL11	2.48304	0.850159	0.342387	1.75422	3.37337
	204319_s_at	RGS10	2.48018	1.07259	0.432466	2.12275	3.37337
	211232_x_at	GLP1R	2.47956	1.62705	0.656184	2.96794	3.37337
	201832_s_at	VDP	2.47766	0.785235	0.316927	1.71928	3.37337
	207175_at	APM1	2.4774	1.25666	0.507252	2.48054	3.37337
	216510_x_at	http://genome-www4.stanford.edu/cgi-bin/SMD/source/sourceResult?choice=Gene&option=Name&criteria=	2.47658	3.26691	1.31913	19.2514	3.37337
	212667_at	SPARC	2.47503	0.970002	0.391916	2.00275	3.37337
	215662_at	MAST205	2.47428	1.88084	0.760156	2.95134	3.37337
	221813_at	KIAA1332	2.47406	1.31757	0.532553	2.27469	3.37337
	212911_at	KIAA0962	2.47107	1.28801	0.521238	2.32562	3.37337
	201715_s_at	ACINUS	2.47069	1.2443	0.503623	2.28086	3.37337
	214973_x_at	http://genome-www4.stanford.edu/cgi-bin/SMD/source/sourceResult?choice=Gene&option=Name&criteria=	2.46985	3.45474	1.39877	22.4834	3.37337
	204695_at	CDC25A	2.46913	2.37165	0.960519	4.65758	3.37337
	203558_at	KIAA0076	2.46912	1.93955	0.785523	5.67201	3.37337
	218245_at	E2IG4	2.46906	1.46455	0.593161	3.18838	3.37337
	211633_x_at	http://genome-www4.stanford.edu/cgi-bin/SMD/source/sourceResult?choice=Gene&option=Name&criteria=	2.4685	3.50704	1.42072	32.7596	3.37337
	213634_s_at	FLJ10140	2.46771	1.47657	0.598355	2.61452	3.37337
	206380_s_at	PFC	2.46724	3.64551	1.47757	1.1496	3.37337
	205514_at	ZNF415	2.46644	1.40044	0.567796	2.65478	3.37337
	213503_x_at	ANXA2	2.46546	1.3592	0.551298	2.82915	3.37337
	204787_at	Z39IG	2.46367	1.86534	0.757141	3.1085	3.37337
	210530_s_at	NR2C1	2.46159	1.6932	0.687849	2.6763	3.37337
	205372_at	PLAG1	2.45934	1.69561	0.68946	2.87329	3.37337
	215379_x_at	IGLJ3	2.45801	3.11092	1.26563	25.8453	3.37337
	209912_s_at	KIAA0415	2.45776	1.88426	0.766656	2.94653	3.37337
	213752_at	FLJ23703	2.45663	1.79451	0.730476	3.0791	3.37337
	219505_at	CECR1	2.45639	1.64139	0.668214	2.48769	3.37337
	204044_at	QPRT	2.4556	1.62811	0.663018	3.59455	3.37337
	219536_s_at	ZFP64	2.45516	1.84085	0.749789	2.85744	3.37337
	221961_at	CLCN7	2.4551	1.12835	0.459596	2.15164	3.37337
	216982_x_at	http://genome-www4.stanford.edu/cgi-bin/SMD/source/sourceResult?choice=Gene&option=Name&criteria=	2.45238	1.70997	0.697271	3.18071	3.37337
	213468_at	ERCC2	2.45033	1.51833	0.61964	2.23772	3.37337
	202417_at	KEAP1	2.45009	1.19445	0.487512	2.46094	3.37337
	35846_at	THRA	2.44963	1.4548	0.593883	2.39151	3.37337
	207650_x_at	PTGER1	2.44478	1.80768	0.739402	4.72292	3.37337
	221651_x_at	IGKC	2.44388	2.94053	1.20322	13.2419	3.37337
	221501_x_at	LOC339047	2.44246	1.37251	0.561936	2.84435	3.37337
	219327_s_at	GPRC5C	2.44225	1.65707	0.678502	3.23698	3.37337
	209431_s_at	ZNF278	2.44114	1.1174	0.457738	2.24804	3.37337
	203381_s_at	APOE	2.44066	2.00373	0.820979	3.17947	3.37337
	221816_s_at	PHF11	2.43997	1.40313	0.575059	2.58913	3.37337
	208335_s_at	FY	2.43752	1.77228	0.727082	4.86174	3.8739
	219111_s_at	DDX54	2.43672	1.28369	0.52681	2.58119	3.8739
	207977_s_at	DPT	2.43445	1.32498	0.544262	2.91777	3.8739
	214214_s_at	C1QBP	2.434	1.21241	0.498113	2.26711	3.8739
	205146_x_at	APBA3	2.43385	2.54124	1.04413	5.88776	3.8739
	205551_at	SV2B	2.43345	2.2909	0.941423	7.38847	3.8739
	203640_at	MBNL2	2.43264	1.3116	0.539168	2.33834	3.8739
	209756_s_at	MYCN	2.43173	1.22629	0.504287	2.6238	3.8739
	217384_x_at	http://genome-www4.stanford.edu/cgi-bin/SMD/source/sourceResult?choice=Gene&option=Name&criteria=	2.43002	2.36517	0.973313	7.14865	3.8739
	200763_s_at	RPLP1	2.42695	0.670032	0.27608	1.60691	3.8739
	217320_at	http://genome-www4.stanford.edu/cgi-bin/SMD/source/sourceResult?choice=Gene&option=Name&criteria=	2.42507	2.06007	0.849489	8.13125	3.8739
	204415_at	G1P3	2.42433	2.28861	0.944018	9.01672	3.8739
	221692_s_at	MRPL34	2.42352	0.960191	0.396197	1.88428	3.8739
	216433_s_at	PRDM2	2.42345	1.72329	0.711091	3.91716	3.8739
	219211_at	USP18	2.42332	2.68357	1.10739	8.78621	3.8739
	213527_s_at	LOC146542	2.42331	1.95384	0.806268	2.31404	3.8739
	203690_at	TUBGCP3	2.42201	1.24734	0.515001	2.38954	3.8739
	213204_at	PARC	2.4201	2.33862	0.96633	4.1778	3.8739
	214778_at	EGFL4	2.42005	1.73955	0.718806	3.44171	3.8739
	212998_x_at	HLA-DQB2	2.41922	2.49074	1.02956	5.00341	3.8739
	36545_s_at	KIAA0542	2.41696	1.46261	0.605144	2.31992	3.8739
	212734_x_at	RPL13	2.41449	0.982784	0.407036	1.95571	3.8739
	222173_s_at	TBC1D2	2.41425	1.95989	0.811802	3.48897	3.8739
	209200_at	MEF2C	2.4134	1.0364	0.429436	2.00099	3.8739
	204928_s_at	SLC10A3	2.41296	2.36033	0.978187	4.42801	3.8739
	209837_at	AP4M1	2.4101	1.25783	0.5219	2.17999	3.8739
	200963_x_at	RPL31	2.40848	0.740435	0.307429	1.68037	3.8739
	203100_s_at	CDYL	2.40684	1.90955	0.793382	5.02791	3.8739
	205047_s_at	ASNS	2.40243	1.99761	0.831497	3.20666	3.8739
	201855_s_at	KIAA0431	2.40229	1.2055	0.501812	2.36168	3.8739
	219686_at	HSA250839	2.39948	1.65792	0.69095	3.24269	3.8739
	215121_x_at	http://genome-www4.stanford.edu/cgi-bin/SMD/source/sourceResult?choice=Gene&option=Name&criteria=	2.39767	3.42315	1.4277	26.3685	3.8739
	209560_s_at	DLK1	2.39584	2.63135	1.0983	21.1058	3.8739
	214777_at	http://genome-www4.stanford.edu/cgi-bin/SMD/source/sourceResult?choice=Gene&option=Name&criteria=	2.39499	3.92339	1.63816	56.1256	3.8739
	210304_at	PDE6B	2.3938	1.46205	0.610764	2.29969	3.8739
	211840_s_at	PDE4D	2.39364	1.64098	0.685559	2.925	3.8739
	201851_at	SH3GL1	2.39332	1.88595	0.788006	3.28553	3.8739
	218045_x_at	PTMS	2.39327	1.48256	0.619471	3.44177	3.8739
	212343_at	MGC21416	2.39298	1.59713	0.667424	3.54047	3.8739
	214527_s_at	PQBP1	2.39247	1.00405	0.419672	1.92815	3.8739
	37425_g_at	C6orf18	2.39158	2.13927	0.894497	3.75855	3.8739
	205366_s_at	HOXB6	2.38997	1.88938	0.790546	4.04763	3.8739
	37408_at	MRC2	2.38938	1.10503	0.462477	2.07135	3.8739
	205584_at	FLJ23018	2.3877	1.54258	0.646053	3.18958	3.8739
	222228_s_at	FLJ20013	2.38602	1.73243	0.726074	3.5331	3.8739
	216541_x_at	http://genome-www4.stanford.edu/cgi-bin/SMD/source/sourceResult?choice=Gene&option=Name&criteria=	2.38488	2.2085	0.92604	6.51517	3.8739
	201564_s_at	FSCN1	2.38463	1.88563	0.790743	4.16357	3.8739
	212904_at	KIAA1185	2.38304	0.978433	0.410582	2.03382	3.8739
	212538_at	zizimin1	2.38192	1.72006	0.722131	4.55348	3.8739
	209894_at	LEPR	2.37879	1.74434	0.733289	3.11102	3.8739
	213746_s_at	FLNA	2.3779	2.19046	0.921171	2.29329	3.8739
	208539_x_at	SPRR2B	2.37677	1.43598	0.604175	2.47676	3.8739
	209138_x_at	IGL	2.37596	3.40092	1.43139	24.5068	3.8739
	204030_s_at	SCHIP1	2.37586	1.37289	0.577849	2.31361	3.8739
	208449_s_at	FGF8	2.37355	1.92186	0.809697	5.4646	3.8739
	202074_s_at	OPTN	2.37183	1.32768	0.55977	2.64545	3.8739
	203092_at	TIMM44	2.37164	2.28622	0.963983	3.9136	3.8739
	211027_s_at	IKBKB	2.37124	1.80479	0.761114	4.59353	3.8739
	203249_at	EZH1	2.36974	1.93944	0.818422	1.89848	3.8739
	203258_at	DRAP1	2.36859	1.21055	0.511086	2.53382	3.8739
	200878_at	EPAS1	2.36855	2.45417	1.03615	4.74452	3.8739
	215505_s_at	STRN3	2.36479	1.83711	0.776858	4.31954	3.8739
	213502_x_at	http://genome-www4.stanford.edu/cgi-bin/SMD/source/sourceResult?choice=Gene&option=Name&criteria=	2.36244	1.62117	0.686229	3.81709	3.8739
	218828_at	PLSCR3	2.36028	1.52782	0.647304	3.49119	3.8739
	217787_s_at	GALNT2	2.35813	1.30934	0.555244	2.65639	3.8739
	201520_s_at	GRSF1	2.35802	0.782234	0.331734	1.72914	3.8739
	219360_s_at	TRPM4	2.35686	1.134	0.481149	2.29594	3.8739
	212614_at	MRF2	2.35682	1.24621	0.528769	2.46638	3.8739
	209374_s_at	IGHM	2.35647	1.98174	0.840977	5.99475	3.8739
	203713_s_at	LLGL2	2.35634	1.02268	0.434012	1.94954	3.8739
	212589_at	RRAS2	2.35597	1.50399	0.638374	2.29305	3.8739
	201666_at	TIMP1	2.35596	1.04917	0.445326	2.13698	3.8739
	214551_s_at	CD7	2.35439	1.6973	0.720911	4.0024	3.8739
	206665_s_at	BCL2L1	2.35427	1.81094	0.769216	4.85344	3.8739
	204137_at	TM7SF1	2.35272	2.13461	0.907293	4.52759	3.8739
	206230_at	LHX1	2.3514	1.6849	0.716551	3.95318	3.8739
	211501_s_at	EIF3S9	2.35024	0.835487	0.35549	1.81461	3.8739
	205583_s_at	FLJ23018	2.34915	1.14384	0.486914	2.19618	3.8739
	211043_s_at	CLTB	2.34879	2.24169	0.954403	3.75879	3.8739
	200701_at	NPC2	2.34808	0.902098	0.384186	1.86371	3.8739
	212222_at	PSME4	2.34723	0.786595	0.335116	1.73695	3.8739
	202916_s_at	FAM20B	2.34649	1.0012	0.42668	2.0503	3.8739
	212642_s_at	HIVEP2	2.3453	1.12489	0.479636	2.16315	3.8739
	222191_s_at	B4GALT7	2.34527	1.24802	0.532142	2.41468	3.8739
	221820_s_at	MYST1	2.34355	1.1612	0.495488	2.26363	3.8739
	213299_at	FBI1	2.34194	1.93561	0.826496	4.40618	3.8739
	216218_s_at	PLCL2	2.34094	1.60896	0.687313	2.20307	4.34981
	202799_at	CLPP	2.33946	1.70398	0.728366	2.67789	4.34981
	204335_at	FLJ10374	2.33904	2.28299	0.976038	4.68958	4.34981
	210940_s_at	GRM1	2.33666	1.88903	0.808429	5.40022	4.34981
	217021_at	http://genome-www4.stanford.edu/cgi-bin/SMD/source/sourceResult?choice=Gene&option=Name&criteria=	2.33465	1.56771	0.671498	3.55807	4.34981
	221009_s_at	ANGPTL4	2.33458	1.43251	0.613605	2.38018	4.34981
	209163_at	CYB561	2.33203	1.31921	0.565695	2.26623	4.34981
	216107_at	http://genome-www4.stanford.edu/cgi-bin/SMD/source/sourceResult?choice=Gene&option=Name&criteria=	2.33116	1.13569	0.487178	2.18026	4.34981
	209524_at	HDGFRP3	2.33095	0.877968	0.376656	1.88579	4.34981
	204136_at	COL7A1	2.33074	2.07956	0.892234	2.92095	4.34981
	200904_at	HLA-E	2.33031	1.47422	0.632627	2.07513	4.34981
	202463_s_at	MBD3	2.32861	1.09701	0.4711	2.14027	4.34981
	212288_at	FNBP1	2.32685	1.10703	0.475762	2.1126	4.34981
	217627_at	FLJ30921	2.32669	1.00316	0.431151	2.04109	4.34981
	200781_s_at	RPS15A	2.32627	0.747473	0.321318	1.70239	4.34981
	209428_s_at	ZFPL1	2.32438	1.00473	0.432255	2.12073	4.34981
	204468_s_at	TIE	2.32367	2.22424	0.957209	4.29863	4.34981
	202836_s_at	DIM1	2.31989	0.868819	0.374509	1.86437	4.34981
	204538_x_at	NPIP	2.3198	1.31185	0.565501	2.81876	4.34981
	203865_s_at	ADARB1	2.31938	1.17987	0.5087	2.13796	4.34981
	201902_s_at	YY1	2.31885	1.55312	0.669782	3.65404	4.34981
	215244_at	http://genome-www4.stanford.edu/cgi-bin/SMD/source/sourceResult?choice=Gene&option=Name&criteria=	2.3182	1.43543	0.619198	2.12035	4.34981
	214864_s_at	GRHPR	2.31673	0.947742	0.409086	1.96499	4.34981
	201102_s_at	PFKL	2.31591	0.930656	0.401854	1.90594	4.34981
	200819_s_at	RPS15	2.31584	0.827808	0.357454	1.80715	4.34981
	202180_s_at	MVP	2.31522	2.23932	0.967217	2.48005	4.34981
	217378_x_at	http://genome-www4.stanford.edu/cgi-bin/SMD/source/sourceResult?choice=Gene&option=Name&criteria=	2.31489	3.79361	1.63879	47.0083	4.34981
	201644_at	TSTA3	2.31393	1.88695	0.815472	2.7248	4.34981
	221972_s_at	Cab45	2.31228	1.67626	0.724936	4.44125	4.34981
	206516_at	AMH	2.31095	1.43711	0.621869	3.04454	4.34981
	204292_x_at	STK11	2.31021	1.44875	0.627108	3.22251	4.34981
	202328_s_at	PKD1	2.30602	1.51305	0.656132	2.6571	4.34981
	209539_at	ARHGEF6	2.30409	0.991095	0.430145	1.91029	4.34981
	214347_s_at	DDC	2.30403	1.84914	0.802568	5.63228	4.34981
	212891_s_at	PLINP-1	2.30363	2.6451	1.14823	3.28038	4.34981
	219766_at	MGC4093	2.29967	1.63115	0.709297	3.17297	4.34981
	204789_at	FMNL	2.29838	2.09205	0.910227	1.91642	4.34981
	213788_s_at	na	2.29829	1.63777	0.712601	2.96361	4.34981
	211003_x_at	TGM2	2.29755	1.88371	0.819878	5.4333	4.34981
	221663_x_at	HRH3	2.29683	1.47072	0.640325	2.40721	4.34981
	212267_at	FOE	2.29553	1.14181	0.497407	1.89787	4.34981
	201429_s_at	RPL37A	2.29519	0.725113	0.315927	1.66846	4.34981
	204238_s_at	RCL	2.29489	1.56193	0.680612	3.03373	4.34981
	200736_s_at	GPX1	2.29334	0.949267	0.413924	1.87117	4.34981
	211908_x_at	http://genome-www4.stanford.edu/cgi-bin/SMD/source/sourceResult?choice=Gene&option=Name&criteria=	2.2923	2.8327	1.23574	16.543	4.34981
	203698_s_at	FRZB	2.29136	1.78925	0.780869	5.32746	4.34981
	217058_at	http://genome-www4.stanford.edu/cgi-bin/SMD/source/sourceResult?choice=Gene&option=Name&criteria=	2.28946	1.50315	0.656554	3.26604	4.34981
	200926_at	RPS23	2.28621	0.725624	0.317391	1.65401	4.34981
	211643_x_at	http://genome-www4.stanford.edu/cgi-bin/SMD/source/sourceResult?choice=Gene&option=Name&criteria=	2.28611	2.52327	1.10374	12.1264	4.34981
	219202_at	FLJ22341	2.28605	1.77572	0.776764	2.30584	4.34981
	216517_at	http://genome-www4.stanford.edu/cgi-bin/SMD/source/sourceResult?choice=Gene&option=Name&criteria=	2.28587	2.17206	0.950213	5.30587	4.34981
	201094_at	RPS29	2.28539	0.712733	0.311866	1.66909	4.34981
	221847_at	http://genome-www4.stanford.edu/cgi-bin/SMD/source/sourceResult?choice=Gene&option=Name&criteria=	2.28494	0.908153	0.397452	1.83562	4.34981
	202406_s_at	TIAL1	2.28347	0.898521	0.39349	1.9036	4.34981
	214677_x_at	IGLJ3	2.28192	3.15742	1.38367	17.3595	4.34981
	202574_s_at	CSNK1G2	2.27822	1.83845	0.806966	2.22421	4.34981
	221713_s_at	FLJ12748	2.27815	1.48807	0.653192	2.55399	4.34981
	208880_s_at	C20orf14	2.27749	0.888705	0.390212	1.92971	4.34981
	211797_s_at	NFYC	2.27737	0.795263	0.349203	1.74641	4.34981
	217650_x_at	SIAT4B	2.27661	1.94674	0.855104	3.15604	4.34981
	202087_s_at	CTSL	2.27615	1.86286	0.818422	6.45956	4.34981
	201106_at	GPX4	2.27527	1.13877	0.5005	2.35052	4.34981
	41577_at	PPP1R16B	2.27386	2.17689	0.957355	6.76452	4.34981
	220337_at	NGB	2.27312	2.20349	0.969368	4.40734	4.34981
	204139_x_at	ZNF42	2.27304	1.39964	0.615755	3.09025	4.34981
	202649_x_at	RPS19	2.2719	0.743593	0.3273	1.64984	4.34981
	202791_s_at	KIAA0685	2.27112	1.40697	0.619504	2.30397	4.34981
	209372_x_at	TUBB	2.27041	1.39982	0.61655	2.36406	4.34981
	207556_s_at	DGKZ	2.26884	3.17798	1.40071	6.41146	4.34981
	222138_s_at	WDR13	2.26764	1.76059	0.776397	3.42499	4.34981
	210130_s_at	TM7SF2	2.26602	1.53705	0.678306	2.93843	4.34981
	205723_at	CNTFR	2.26383	1.16032	0.512548	2.08862	4.34981
	200651_at	GNB2L1	2.25874	0.914958	0.405074	1.83505	4.34981
	213377_x_at	RPS12	2.25764	0.835705	0.370168	1.74493	4.34981
	50374_at	LOC339229	2.25392	1.32385	0.587355	2.70593	4.76355
	211990_at	HLA-DPA1	2.25262	1.25863	0.55874	2.43375	4.76355
	218705_s_at	SNX24	2.25259	1.42004	0.630402	2.49263	4.76355
	212938_at	COL6A1	2.25167	1.35469	0.601639	2.20932	4.76355
	213414_s_at	RPS19	2.25146	0.737333	0.327491	1.65363	4.76355
	208535_x_at	COL13A1	2.25024	1.13051	0.502394	2.46136	4.76355
	209636_at	NFKB2	2.25012	1.37004	0.608876	3.02419	4.76355
	203685_at	BCL2	2.2489	1.04539	0.464843	2.12069	4.76355
	210427_x_at	ANXA2	2.24802	1.25697	0.559145	2.63725	4.76355
	201960_s_at	PAM	2.24779	0.896556	0.39886	1.7876	4.76355
	211637_x_at	http://genome-www4.stanford.edu/cgi-bin/SMD/source/sourceResult?choice=Gene&option=Name&criteria=	2.2476	3.13233	1.39363	18.4605	4.76355
	210094_s_at	PARD3	2.24484	1.50221	0.669185	2.86593	4.76355
	213271_s_at	KIAA1117	2.24457	0.929476	0.4141	1.90397	4.76355
	202773_s_at	SFRS8	2.24386	1.6313	0.727008	4.12332	4.76355
	209619_at	CD74	2.2414	1.42097	0.633966	2.95458	4.76355
	202072_at	HNRPL	2.23979	1.29451	0.577959	2.30372	4.76355
	206746_at	BFSP1	2.23928	1.52523	0.681127	3.17706	4.76355
	209501_at	CDR2	2.23899	1.3392	0.598125	2.0508	4.76355
	203139_at	DAPK1	2.23891	0.900503	0.402206	1.96039	4.76355
	40612_at	KIAA1117	2.23885	2.0145	0.899792	4.84988	4.76355
	201907_x_at	DVL3	2.23836	1.61978	0.723645	4.1088	4.76355
	209858_x_at	MPPE1	2.2364	0.859675	0.384401	1.78629	4.76355
	203230_at	DVL1	2.23639	1.02776	0.45956	1.97366	4.76355
	202411_at	IFI27	2.23402	2.10476	0.94214	10.9668	4.76355
	216984_x_at	IGLJ3	2.23269	3.67644	1.64664	52.7826	4.76355
	203737_s_at	PRC	2.23205	0.948214	0.424818	1.86318	4.76355
	219041_s_at	REPIN1	2.23012	1.22312	0.548455	2.54101	4.76355
	215720_s_at	NFYA	2.22958	1.57367	0.705814	2.89404	4.76355
	217571_at	http://genome-www4.stanford.edu/cgi-bin/SMD/source/sourceResult?choice=Gene&option=Name&criteria=	2.2291	1.27755	0.573125	2.64979	4.76355
	210022_at	NSPC1	2.22883	1.35541	0.608125	2.52557	4.76355
	214209_s_at	CAMKK2	2.2287	1.34988	0.605682	3.04593	4.76355
	202415_s_at	HSPBP1	2.22843	1.31856	0.591699	2.69562	4.76355
	211198_s_at	B7H2	2.22803	1.44025	0.646424	3.15611	4.76355
	215963_x_at	na	2.22642	0.842448	0.378387	1.78725	4.76355
	205940_at	MYH3	2.22639	1.33008	0.597416	3.09146	4.76355
	210613_s_at	SYNGR1	2.22604	0.938836	0.421751	2.01049	4.76355
	219209_at	MDA5	2.22558	1.64606	0.73961	3.20871	4.76355
	212565_at	STK38L	2.22549	1.72633	0.775709	2.55475	4.76355
	201592_at	EIF3S3	2.22541	0.949984	0.426881	1.93775	4.76355
	210336_x_at	ZNF42	2.22422	2.03208	0.913614	4.10863	4.76355
	215140_at	KIAA1199	2.22387	1.66426	0.748361	4.41607	4.76355
	221833_at	SIAH1	2.22278	1.64636	0.740679	3.42236	4.76355
	220532_s_at	LR8	2.22256	2.18645	0.983752	6.8442	4.76355
	218169_at	FLJ10305	2.22203	1.82385	0.820803	4.03113	4.76355
	217046_s_at	AGER	2.22198	1.0012	0.450588	2.09331	4.76355
	221777_at	FLJ14827	2.22088	1.90182	0.856336	5.02206	4.76355
	221604_s_at	PEX16	2.21981	1.51516	0.68256	2.94858	4.76355
	221889_at	PDIP1	2.21978	1.39621	0.628987	2.93441	4.76355
	219247_s_at	ZDHHC14	2.21942	1.30529	0.588124	2.79294	4.76355
	220772_at	BPESC1	2.21935	1.48563	0.669401	3.67125	4.76355
	209547_s_at	SF4	2.21933	1.66492	0.75019	3.62297	4.76355
	218110_at	XAB2	2.21734	1.7999	0.811736	2.85015	4.76355
	219944_at	FLJ21069	2.21657	1.38194	0.623457	2.82503	4.76355
	216734_s_at	BLR1	2.21539	1.27733	0.576573	2.28531	4.76355
	201390_s_at	CSNK2B	2.21505	0.720364	0.325214	1.62587	4.76355
	215021_s_at	NRXN3	2.21452	1.86809	0.843562	3.57203	4.76355
	211315_s_at	CACNA1G	2.21292	1.91903	0.867194	3.86657	4.76355
	208071_s_at	LAIR1	2.21203	0.857209	0.387522	1.84134	4.76355
	201093_x_at	SDHA	2.2107	0.74698	0.337893	1.70351	4.76355
	201485_s_at	RCN2	2.21044	1.29364	0.585242	2.2206	4.76355
	215051_x_at	AIF1	2.2099	0.859811	0.389073	1.81833	4.76355
	210771_at	PPARA	2.20928	0.951759	0.4308	1.8881	4.76355
	216746_at	http://genome-www4.stanford.edu/cgi-bin/SMD/source/sourceResult?choice=Gene&option=Name&criteria=	2.20858	0.974911	0.44142	1.87697	4.76355
	212803_at	STAT6	2.20848	1.27897	0.579118	2.77061	4.76355
	214031_s_at	KRT7	2.20738	1.5472	0.700919	3.9775	4.76355
	218775_s_at	BOMB	2.20606	1.41639	0.642044	2.94927	4.76355
	222135_at	http://genome-www4.stanford.edu/cgi-bin/SMD/source/sourceResult?choice=Gene&option=Name&criteria=	2.20506	1.18111	0.535635	2.60581	4.76355
	209663_s_at	ITGA7	2.20421	1.36126	0.617576	2.99441	4.76355
	200823_x_at	RPL29	2.20404	0.988338	0.44842	1.84751	4.76355
	205280_at	GLRB	2.20323	1.74094	0.790175	2.46325	4.76355
	218771_at	PANK4	2.20217	0.882843	0.400897	1.88951	4.76355
	218885_s_at	GALNT12	2.20076	1.64004	0.745216	2.34053	4.76355
	210017_at	MALT1	2.20032	1.974	0.897142	3.17206	4.76355
	211225_at	FUT5	2.19915	1.70008	0.773061	4.27934	4.76355
	218279_s_at	http://genome-www4.stanford.edu/cgi-bin/SMD/source/sourceResult?choice=Gene&option=Name&criteria=	2.19914	1.1408	0.518748	2.04346	4.76355
	213616_at	DKFZP586M1523	2.19896	0.851053	0.387025	1.82262	4.76355
	212900_at	SEC24A	2.19755	0.844064	0.384093	1.77843	4.76355
	206824_at	CES1	2.19738	1.9118	0.870037	6.0398	4.76355
	213082_s_at	SLC35D2	2.19678	2.07596	0.944998	3.3166	4.76355
	203235_at	THOP1	2.19533	1.36254	0.620654	2.91317	4.76355
	209237_s_at	SLC23A2	2.19338	1.4839	0.676534	2.37464	4.76355
	209983_s_at	NRXN2	2.19306	1.30437	0.594771	2.90706	4.76355
	213084_x_at	RPL23A	2.19266	0.724216	0.330291	1.66221	4.76355
	217647_at	DHODH	2.19077	1.48217	0.676552	2.51266	4.76355
	222084_s_at	SBF1	2.19066	1.51553	0.691815	3.81577	4.76355
	218798_at	FLJ12949	2.18887	2.08515	0.952616	6.00942	4.76355
	214216_s_at	KIAA0217	2.1883	1.51697	0.693217	3.85192	4.76355
	204689_at	HHEX	2.18715	0.902153	0.412478	1.85119	4.76355
	201601_x_at	IFITM1	2.18631	1.43113	0.654588	2.75968	4.76355
	201638_s_at	CPSF1	2.18607	1.49133	0.682198	1.92694	4.76355
	216944_s_at	ITPR1	2.18602	1.55177	0.70986	2.39766	4.76355
	200038_s_at	RPL17	2.18575	0.718336	0.328645	1.6246	4.76355
	204247_s_at	CDK5	2.18445	1.48675	0.680604	2.33916	4.76355
	218608_at	HSA9947	2.18432	1.79502	0.821778	4.31829	4.76355
	214703_s_at	KIAA0935	2.18417	1.2677	0.580401	2.71613	4.76355
	209330_s_at	HNRPD	2.18415	0.682528	0.312491	1.58944	4.76355
	209784_s_at	JAG2	2.18204	1.61534	0.740292	3.17739	4.76355
	200074_s_at	RPL14	2.18154	0.985068	0.451548	1.82603	4.76355
	212888_at	DICER1	2.17965	1.2505	0.573714	1.9476	4.76355
	208063_s_at	CAPN9	2.17665	1.2744	0.585486	2.50256	4.76355
	206015_s_at	KIAA1041	2.17648	0.954221	0.438424	1.94215	4.76355
	203027_s_at	MVD	2.17458	1.77375	0.815676	4.50667	4.76355
	204559_s_at	LSM7	2.1732	1.13918	0.524193	2.1828	4.76355
	203839_s_at	ACK1	2.17249	1.94834	0.896823	2.03504	4.76355
	206082_at	HCP5	2.17152	2.09084	0.962845	3.34539	4.76355
	203774_at	MTR	2.17134	0.791661	0.364596	1.69336	4.76355
	201590_x_at	ANXA2	2.17067	1.20051	0.55306	2.5145	4.76355
	217767_at	C3	2.1669	2.4121	1.11316	10.8362	5.44102
DOWN REGULATED GENES:
	Gene ID	Gene Name	Score(d)	Numerator(r)	Denominator(s+s0)	Fold Change	q-value(%)
	206105_at	FMR2	-5.47256	-2.86468	0.523463	0.145872	0
	205019_s_at	VIPR1	-4.96586	-2.60325	0.524229	0.178523	0
	71933_at	WNT6	-4.88577	-1.30762	0.267639	0.406972	0
	210914_at	http://genome-www4.stanford.edu/cgi-bin/SMD/source/sourceResult?choice=Gene&option=Name&criteria=	-4.68263	-2.36065	0.504129	0.194835	0
	222167_at	http://genome-www4.stanford.edu/cgi-bin/SMD/source/sourceResult?choice=Gene&option=Name&criteria=	-4.60859	-2.54042	0.551235	0.200736	0
	206227_at	CILP	-4.59952	-1.34873	0.293232	0.393787	0
	217358_at	KIAA0962	-4.59389	-2.29192	0.498905	0.188338	0
	221302_at	KLF15	-4.5917	-2.66767	0.580977	0.152416	0
	207193_at	AGRP	-4.55857	-2.34636	0.514713	0.219723	0
	209988_s_at	ASCL1	-4.29468	-2.21932	0.51676	0.242669	0
	215458_s_at	SMURF1	-4.2826	-1.85257	0.432582	0.266161	0
	206877_at	MAD	-4.28061	-1.74726	0.40818	0.314455	0
	218690_at	RIL	-4.27894	-2.17704	0.508781	0.227296	0
	214969_at	MAP3K9	-4.23322	-2.21792	0.523932	0.244003	0
	215789_s_at	SHREW1	-4.19174	-2.51787	0.600674	0.184656	0
	208384_s_at	MID2	-4.17855	-1.27136	0.30426	0.411454	0
	206932_at	CH25H	-4.14325	-2.66971	0.644351	0.189664	0
	216236_s_at	SLC2A14	-4.12383	-1.97506	0.478938	0.272047	0
	117_at	HSPA6	-4.12197	-3.80775	0.923769	0.0448969	0
	221297_at	GPRC5D	-4.06507	-2.34275	0.576312	0.231134	0
	205249_at	EGR2	-4.05982	-2.56884	0.632748	0.143767	0
	200798_x_at	MCL1	-4.02545	-2.4099	0.598666	0.21122	0
	221477_s_at	SOD2	-4.01429	-2.21575	0.551967	0.230586	0
	210444_at	NPY6R	-3.99236	-2.45991	0.616155	0.222667	0
	221716_s_at	BGR	-3.9509	-2.32393	0.588205	0.226766	1.30975
	202497_x_at	SLC2A3	-3.90726	-2.96217	0.758121	0.168408	1.30975
	213716_s_at	SECTM1	-3.90649	-2.5942	0.664074	0.203215	1.30975
	218960_at	TMPRSS4	-3.90589	-1.38261	0.35398	0.373796	1.30975
	210032_s_at	SPAG6	-3.87887	-2.26986	0.585186	0.242842	1.30975
	208034_s_at	PROZ	-3.87213	-2.03826	0.526392	0.26432	1.30975
	206323_x_at	OPHN1	-3.80158	-1.66619	0.438289	0.309042	1.30975
	208035_at	GRM6	-3.78395	-1.42159	0.37569	0.383883	1.30975
	202643_s_at	TNFAIP3	-3.77993	-2.38612	0.63126	0.177631	1.30975
	208430_s_at	DTNA	-3.7729	-2.28187	0.604805	0.23928	1.30975
	207050_at	CACNA2D1	-3.75459	-2.05756	0.548013	0.257143	1.30975
	202498_s_at	SLC2A3	-3.7517	-2.06029	0.549161	0.261304	1.30975
	221444_at	TAS2R16	-3.7481	-1.47979	0.394811	0.361774	1.30975
	216450_x_at	TRA1	-3.74231	-2.78645	0.74458	0.158282	1.30975
	216492_at	FLJ00060	-3.73553	-1.7079	0.457203	0.309631	1.30975
	35147_at	MCF2L	-3.73298	-1.41646	0.379444	0.381192	1.30975
	203413_at	NELL2	-3.72017	-1.60196	0.430615	0.332385	1.30975
	396_f_at	EPOR	-3.71363	-1.57515	0.424154	0.354691	1.30975
	207729_at	CDH9	-3.70039	-2.15989	0.583693	0.246018	1.30975
	51774_s_at	LOC51619	-3.69992	-1.08443	0.293095	0.47455	1.30975
	222088_s_at	SLC2A14	-3.69483	-1.78608	0.483399	0.29952	1.30975
	33768_at	DMWD	-3.6898	-1.94557	0.527284	0.28296	1.30975
	216375_s_at	ETV5	-3.68633	-2.24331	0.608547	0.218509	1.30975
	214275_at	TNRC11	-3.66721	-2.64404	0.720994	0.1961	1.30975
	208210_at	MAS1	-3.66071	-2.33101	0.636764	0.232566	1.30975
	215391_at	MAP1A	-3.66015	-1.87528	0.512349	0.273385	1.30975
	215189_at	KRTHB6	-3.65851	-1.44983	0.39629	0.374873	1.30975
	220163_s_at	HR	-3.65233	-1.98354	0.54309	0.279201	1.30975
	220496_at	CLEC2	-3.64306	-2.61341	0.717365	0.195897	1.30975
	33322_i_at	SFN	-3.62391	-1.20228	0.331763	0.432386	1.30975
	209201_x_at	CXCR4	-3.61123	-1.78296	0.493727	0.313422	1.30975
	204626_s_at	ITGB3	-3.60645	-2.27741	0.631482	0.247177	1.30975
	216153_x_at	http://genome-www4.stanford.edu/cgi-bin/SMD/source/sourceResult?choice=Gene&option=Name&criteria=	-3.6057	-1.25222	0.34729	0.4216	1.30975
	206154_at	RLBP1	-3.59669	-2.0301	0.564435	0.251325	1.30975
	210098_s_at	RARG-1	-3.57219	-2.20811	0.61814	0.241992	1.30975
	205758_at	CD8A	-3.56522	-2.28252	0.64022	0.232479	1.30975
	204181_s_at	ZNF297B	-3.56247	-1.82022	0.510943	0.307779	1.30975
	201026_at	IF2	-3.52898	-2.04717	0.580102	0.274998	1.30975
	38707_r_at	E2F4	-3.5225	-1.13775	0.322993	0.45902	1.30975
	221486_at	ENSA	-3.51465	-1.53749	0.437452	0.359652	1.30975
	220522_at	CRB1	-3.51357	-1.87861	0.534672	0.290906	1.30975
	221943_x_at	RPL38	-3.50362	-1.67961	0.479393	0.308545	1.30975
	220819_at	FRMD1	-3.50099	-2.22953	0.636829	0.207427	1.30975
	64942_at	na	-3.50011	-1.28105	0.366003	0.420778	1.30975
	221220_s_at	FLJ10074	-3.49906	-2.55368	0.729818	0.232937	1.30975
	179_at	PMS2L5	-3.49388	-1.27859	0.365951	0.412707	1.30975
	204501_at	NOV	-3.47087	-2.77178	0.798583	0.212857	1.30975
	215999_at	C17orf1A	-3.45623	-1.99537	0.577327	0.276187	1.30975
	217483_at	FOLH1	-3.45576	-1.6546	0.478796	0.331289	1.30975
	48030_i_at	C5orf4	-3.45314	-1.76637	0.511525	0.310868	1.30975
	213550_s_at	NDUFA2	-3.44805	-2.335	0.677195	0.235017	1.30975
	216291_at	http://genome-www4.stanford.edu/cgi-bin/SMD/source/sourceResult?choice=Gene&option=Name&criteria=	-3.44527	-2.10335	0.610504	0.269594	1.30975
	220379_at	FSCN3	-3.43198	-2.20543	0.642612	0.240736	1.30975
	219916_s_at	RNF39	-3.41786	-1.80789	0.528954	0.317798	1.30975
	210637_at	TACR1	-3.41601	-1.66739	0.488111	0.298523	1.30975
	217442_at	NECL1	-3.40516	-1.11413	0.327188	0.467438	1.30975
	216841_s_at	SOD2	-3.39169	-1.62198	0.478222	0.336403	1.30975
	208892_s_at	DUSP6	-3.37492	-1.87692	0.556137	0.285994	1.30975
	202037_s_at	SFRP1	-3.36979	-1.61865	0.480342	0.331758	1.30975
	221448_s_at	TEX15	-3.36682	-1.92802	0.572652	0.303498	1.30975
	336_at	http://genome-www4.stanford.edu/cgi-bin/SMD/source/sourceResult?choice=Gene&option=Name&criteria=	-3.36481	-2.58514	0.768285	0.216467	1.30975
	210076_x_at	PAI-RBP1	-3.35637	-1.31633	0.392187	0.394064	1.30975
	221374_at	http://genome-www4.stanford.edu/cgi-bin/SMD/source/sourceResult?choice=Gene&option=Name&criteria=	-3.35153	-2.0614	0.615064	0.285247	1.30975
	207554_x_at	TBXA2R	-3.33939	-1.5392	0.460923	0.358929	1.52296
	221451_s_at	OR2W1	-3.33566	-1.79487	0.538086	0.309005	1.52296
	31861_at	IGHMBP2	-3.31932	-0.946513	0.285152	0.522175	1.52296
	220737_at	RPS6KA6	-3.31773	-2.04709	0.617017	0.295417	1.52296
	216609_at	TXN	-3.3097	-1.33257	0.402625	0.381599	1.52296
	204729_s_at	STX1A	-3.29384	-1.91212	0.580515	0.304587	1.52296
	204365_s_at	FLJ13110	-3.28903	-2.35474	0.715938	0.261209	1.52296
	205949_at	CA1	-3.28756	-2.43472	0.740587	0.257164	1.52296
	211986_at	MGC5395	-3.28137	-1.46015	0.444981	0.383078	1.52296
	220357_s_at	SGK2	-3.28118	-1.86511	0.568427	0.3213	1.52296
	219950_s_at	TIAM2	-3.27502	-2.17109	0.662922	0.272215	1.52296
	202644_s_at	TNFAIP3	-3.27473	-2.49875	0.76304	0.157351	1.52296
	211262_at	PACE4	-3.26943	-1.96909	0.602272	0.304747	1.52296
	210763_x_at	NCR3	-3.26137	-2.10682	0.645992	0.286683	1.52296
	206731_at	CNK2	-3.25615	-1.69457	0.520423	0.350213	1.52296
	210928_at	http://genome-www4.stanford.edu/cgi-bin/SMD/source/sourceResult?choice=Gene&option=Name&criteria=	-3.25386	-1.73554	0.53338	0.269071	1.62701
	207915_at	MYCL2	-3.25167	-1.79613	0.55237	0.311575	1.62701
	34471_at	MYH8	-3.24107	-2.24584	0.692931	0.279789	1.62701
	208961_s_at	COPEB	-3.23283	-2.15229	0.66576	0.270883	1.62701
	219302_s_at	CNTNAP2	-3.22192	-1.95863	0.607908	0.320181	1.62701
	217214_s_at	SLC6A2	-3.2207	-2.08671	0.647906	0.224602	1.62701
	200727_s_at	ACTR2	-3.21531	-1.5402	0.479022	0.360349	1.62701
	205589_at	MYL3	-3.20898	-1.63961	0.510944	0.290477	1.62701
	203808_at	AKT2	-3.20514	-2.22493	0.694175	0.273667	1.62701
	221615_at	PPIE	-3.19869	-2.14014	0.669068	0.291189	1.62701
	213988_s_at	SAT	-3.18677	-1.46644	0.460165	0.385494	1.62701
	210293_s_at	SEC23B	-3.17941	-1.48206	0.466144	0.380242	1.62701
	219735_s_at	LBP-9	-3.1747	-2.24655	0.707642	0.242136	1.62701
	205338_s_at	DCT	-3.17026	-1.23953	0.390987	0.438384	1.62701
	212161_at	AP2A2	-3.16819	-1.34319	0.42396	0.403884	1.62701
	213441_x_at	PDEF	-3.16589	-2.17302	0.686385	0.231283	1.62701
	211405_x_at	IFNA17	-3.16468	-1.44506	0.45662	0.392014	1.62701
	220941_s_at	C21orf91	-3.16348	-1.25304	0.396096	0.410101	1.62701
	207001_x_at	DSIPI	-3.16058	-3.21261	1.01646	0.153848	1.62701
	217144_at	http://genome-www4.stanford.edu/cgi-bin/SMD/source/sourceResult?choice=Gene&option=Name&criteria=	-3.15917	-1.57979	0.500065	0.342918	1.62701
	211587_x_at	CHRNA3	-3.15519	-1.95366	0.619189	0.262032	1.62701
	220265_at	GPR107	-3.15489	-2.18995	0.694147	0.278515	1.62701
	207021_at	ZPBP	-3.14198	-1.63064	0.518983	0.352152	1.67059
	219442_at	MGC3020	-3.13882	-1.75956	0.56058	0.346052	1.67059
	213232_at	KIAA1467	-3.13403	-2.06883	0.660117	0.216159	1.67059
	205456_at	CD3E	-3.13296	-1.77946	0.56798	0.331184	1.67059
	218319_at	PELI1	-3.12484	-1.54019	0.492888	0.349143	1.67059
	208106_x_at	PSG6	-3.12385	-1.31371	0.420541	0.416624	1.67059
	38710_at	FLJ20113	-3.11207	-0.976777	0.313867	0.515824	1.67059
	213169_at	SEMA5A	-3.10705	-2.13682	0.687731	0.288505	1.67059
	210682_at	LPO	-3.10688	-1.72079	0.553864	0.309648	1.67059
	206917_at	GNA13	-3.1065	-2.2593	0.727283	0.274955	1.67059
	215100_at	MGC12335	-3.09485	-0.988302	0.319338	0.508257	1.67059
	212362_at	ATP2A2	-3.08897	-1.7796	0.576116	0.318493	1.67059
	211919_s_at	CXCR4	-3.0869	-1.72162	0.55772	0.338914	1.67059
	37793_r_at	RAD51L3	-3.08296	-1.31974	0.428077	0.421074	1.67059
	202028_s_at	RPL38	-3.07693	-1.24158	0.403514	0.40563	1.67059
	217324_at	EPHB1	-3.0745	-2.08016	0.676584	0.289049	1.67059
	211439_at	SFRS7	-3.07216	-1.82228	0.593159	0.312759	1.73094
	205123_s_at	TMEFF1	-3.07137	-2.0237	0.65889	0.281029	1.73094
	205220_at	HM74	-3.062	-2.47537	0.808417	0.233156	1.73094
	204268_at	S100A2	-3.06044	-2.15857	0.705312	0.273858	1.73094
	204038_s_at	EDG2	-3.05938	-1.16755	0.381631	0.450417	1.73094
	206199_at	CEACAM7	-3.0524	-2.00039	0.655349	0.305033	1.73094
	209114_at	TSPAN-1	-3.04883	-1.18796	0.389643	0.441472	1.73094
	211863_x_at	HFE	-3.04355	-1.3486	0.4431	0.414493	1.73094
	216096_s_at	NRXN1	-3.04292	-1.86397	0.612561	0.311306	1.73094
	214851_at	HNF4A	-3.03961	-1.98988	0.65465	0.298673	1.73094
	208497_x_at	NEUROG1	-3.02032	-2.06766	0.684583	0.318186	1.73094
	207998_s_at	CACNA1D	-3.01296	-1.7847	0.59234	0.303902	1.73094
	202749_at	WRB	-3.00572	-1.15076	0.382858	0.458409	1.73094
	214054_at	DOK2	-2.99622	-2.01033	0.670955	0.275034	1.73094
	206579_at	ZNF192	-2.99571	-2.12126	0.708099	0.290265	1.73094
	204967_at	APXL	-2.99267	-1.43989	0.481137	0.386827	1.95484
	220902_at	FLJ12616	-2.98958	-1.94667	0.651153	0.339115	1.95484
	214056_at	MCL1	-2.98888	-2.67097	0.893636	0.247388	1.95484
	208013_s_at	ACRV1	-2.98707	-1.46823	0.491527	0.396167	1.95484
	204680_s_at	GFR	-2.98252	-1.26883	0.425421	0.434059	1.95484
	214759_at	WTAP	-2.98031	-1.61976	0.543487	0.356713	1.95484
	210592_s_at	SAT	-2.977	-1.392	0.467586	0.420168	1.95484
	205983_at	DPEP1	-2.97695	-1.59988	0.537423	0.378555	1.95484
	213561_at	ASF1A	-2.96587	-1.94253	0.654961	0.318623	1.95484
	221300_at	http://genome-www4.stanford.edu/cgi-bin/SMD/source/sourceResult?choice=Gene&option=Name&criteria=	-2.96517	-1.69312	0.571005	0.353605	1.95484
	208000_at	GML	-2.96385	-1.9074	0.643556	0.332319	1.95484
	204437_s_at	FOLR1	-2.95901	-2.0866	0.705166	0.306291	1.95484
	210197_at	ITPK1	-2.95893	-1.60349	0.541915	0.359283	1.95484
	207529_at	DEFA5	-2.95114	-2.20147	0.745973	0.304503	1.95484
	214569_at	IFNA5	-2.94861	-2.01247	0.682514	0.286029	1.95484
	217395_at	http://genome-www4.stanford.edu/cgi-bin/SMD/source/sourceResult?choice=Gene&option=Name&criteria=	-2.94622	-2.4264	0.823564	0.293144	1.95484
	221465_at	OR6A1	-2.94505	-2.102	0.713739	0.298209	1.95484
	213819_s_at	FLOT1	-2.94285	-1.64777	0.559923	0.322523	1.95484
	206044_s_at	BRAF	-2.93226	-1.30669	0.445624	0.41918	1.95484
	213418_at	HSPA6	-2.92285	-4.53047	1.55002	0.0226985	1.95484
	221173_at	USH1C	-2.92263	-2.07905	0.711361	0.201496	1.95484
	209653_at	KPNA4	-2.90987	-1.6245	0.558272	0.341944	1.95484
	212283_at	AGRN	-2.9097	-2.0488	0.704129	0.239664	1.95484
	208180_s_at	HIST1H4H	-2.90763	-1.89016	0.650071	0.261325	1.95484
	201984_s_at	EGFR	-2.90683	-2.57495	0.885829	0.303785	1.95484
	215865_at	SYT12	-2.904	-1.53553	0.528765	0.333951	1.95484
	211157_at	http://genome-www4.stanford.edu/cgi-bin/SMD/source/sourceResult?choice=Gene&option=Name&criteria=	-2.90096	-1.52581	0.525967	0.384524	1.95484
	207698_at	C6orf123	-2.89454	-1.77605	0.613585	0.28263	2.05259
	221032_s_at	TMPRSS5	-2.89372	-1.91826	0.662902	0.314121	2.05259
	220340_at	FLJ13687	-2.89356	-1.96225	0.678142	0.303392	2.05259
	205143_at	CSPG3	-2.89006	-2.16852	0.750335	0.284856	2.05259
	219626_at	FLJ12649	-2.88812	-1.17274	0.406057	0.447932	2.05259
	218665_at	FZD4	-2.88636	-1.90554	0.660187	0.333504	2.05259
	214509_at	HIST1H3I	-2.88068	-1.76476	0.61262	0.294932	2.05259
	213055_at	CD47	-2.88038	-1.70924	0.593407	0.357105	2.05259
	221469_at	GPR32	-2.87987	-1.49019	0.517451	0.365781	2.05259
	215659_at	PRO2521	-2.87824	-1.78744	0.621019	0.248117	2.05259
	214416_at	http://genome-www4.stanford.edu/cgi-bin/SMD/source/sourceResult?choice=Gene&option=Name&criteria=	-2.87687	-1.99667	0.694043	0.303361	2.05259
	216698_x_at	http://genome-www4.stanford.edu/cgi-bin/SMD/source/sourceResult?choice=Gene&option=Name&criteria=	-2.87437	-1.49647	0.520626	0.396774	2.05259
	206191_at	ENTPD3	-2.87223	-1.86427	0.649067	0.3285	2.05259
	219883_at	KCNK4	-2.87082	-2.12273	0.739416	0.314583	2.05259
	221006_s_at	SNX27	-2.87066	-1.45594	0.507181	0.367776	2.05259
	210462_at	BLZF1	-2.86568	-2.42211	0.845211	0.270607	2.05259
	121_at	PAX8	-2.86069	-0.926896	0.324012	0.539344	2.05259
	210259_s_at	DLX4	-2.85935	-2.1519	0.752583	0.309674	2.05259
	221910_at	ETV1	-2.85747	-1.87404	0.655841	0.351535	2.05259
	220852_at	PRO1768	-2.85731	-1.69943	0.594766	0.368706	2.05259
	202147_s_at	IFRD1	-2.85436	-1.59638	0.559277	0.347771	2.05259
	201159_s_at	NMT1	-2.8537	-1.63459	0.572797	0.360226	2.05259
	215959_at	PPFIBP2	-2.85297	-0.976523	0.342283	0.518292	2.05259
	203945_at	ARG2	-2.8519	-1.57994	0.553997	0.310628	2.05259
	216146_at	http://genome-www4.stanford.edu/cgi-bin/SMD/source/sourceResult?choice=Gene&option=Name&criteria=	-2.85076	-1.8424	0.646285	0.339712	2.05259
	207908_at	KRT2A	-2.8475	-1.19526	0.419758	0.455402	2.05259
	215466_at	http://genome-www4.stanford.edu/cgi-bin/SMD/source/sourceResult?choice=Gene&option=Name&criteria=	-2.84624	-2.27621	0.799727	0.286129	2.05259
	206625_at	RDS	-2.84456	-1.92974	0.678396	0.304764	2.05259
	214321_at	NOV	-2.83941	-2.07821	0.731915	0.282531	2.05259
	208893_s_at	DUSP6	-2.83648	-1.59098	0.560898	0.337289	2.05259
	220571_at	PRDM11	-2.83425	-1.16001	0.409285	0.470853	2.05259
	216914_at	CDC25C	-2.83171	-1.5062	0.531906	0.332729	2.05259
	216431_at	http://genome-www4.stanford.edu/cgi-bin/SMD/source/sourceResult?choice=Gene&option=Name&criteria=	-2.82792	-1.59242	0.563106	0.370474	2.05259
	205566_at	ABHD2	-2.82257	-1.13339	0.401545	0.474714	2.05259
	201265_at	FTL	-2.8201	-2.00814	0.712081	0.330822	2.05259
	221546_at	PRPF18	-2.81858	-1.77448	0.629567	0.333451	2.05259
	217744_s_at	PIGPC1	-2.81834	-1.97103	0.699358	0.384476	2.05259
	206936_x_at	NDUFC2	-2.81517	-1.1683	0.415	0.471604	2.05259
	220536_at	C14orf115	-2.81379	-1.51941	0.539987	0.325229	2.05259
	217120_s_at	CRSP2	-2.80985	-1.53279	0.545508	0.373027	2.05259
	203455_s_at	SAT	-2.8093	-1.09976	0.391472	0.475022	2.05259
	220067_at	SPTBN5	-2.80887	-2.01955	0.718992	0.315114	2.05259
	220309_at	FLJ20619	-2.80414	-1.84446	0.657763	0.268427	2.05259
	205797_s_at	FLJ11336	-2.80395	-1.65339	0.589663	0.383775	2.05259
	208241_at	NRG1	-2.80133	-1.59671	0.569983	0.38229	2.21126
	204876_at	KIAA0296	-2.79861	-1.63865	0.585521	0.37939	2.21126
	221490_at	UBAP1	-2.7975	-1.08208	0.386801	0.474885	2.21126
	206463_s_at	DHRS2	-2.79556	-1.36088	0.4868	0.411824	2.21126
	220781_at	2000-11-30	-2.79525	-2.08726	0.746717	0.338824	2.21126
	206031_s_at	USP5	-2.7872	-0.961688	0.345037	0.516119	2.21126
	205975_s_at	HOXD1	-2.78576	-1.16856	0.419476	0.452888	2.21126
	200761_s_at	JWA	-2.78262	-0.951671	0.342006	0.520928	2.21126
	215078_at	SOD2	-2.77973	-1.50417	0.541121	0.358235	2.21126
	212972_x_at	FLJ14001	-2.77702	-1.45557	0.524149	0.384625	2.21126
	218062_x_at	CDC42EP4	-2.77413	-1.19803	0.431859	0.460442	2.21126
	202981_x_at	SIAH1	-2.77292	-1.09403	0.394542	0.472445	2.21126
	220881_at	PRO1787	-2.76951	-1.99983	0.722087	0.357077	2.21126
	208156_x_at	EPPK1	-2.76864	-1.91707	0.692425	0.358617	2.21126
	208205_at	PCDHA3	-2.76718	-2.12606	0.768311	0.308428	2.21126
	205716_at	MCFP	-2.7663	-1.01986	0.368672	0.496131	2.21126
	205261_at	PGC	-2.76239	-1.70164	0.616004	0.378524	2.21126
	211188_at	CD84	-2.7603	-1.91599	0.694125	0.33279	2.21126
	220048_at	EDAR	-2.7593	-1.17909	0.427315	0.469624	2.21126
	210345_s_at	DNAH9	-2.75572	-1.90509	0.691322	0.353561	2.21126
	211402_x_at	NR6A1	-2.75081	-1.98878	0.722982	0.327888	2.21126
	210753_s_at	EPHB1	-2.7463	-1.52156	0.554041	0.32779	2.21126
	220869_at	http://genome-www4.stanford.edu/cgi-bin/SMD/source/sourceResult?choice=Gene&option=Name&criteria=	-2.74498	-2.08018	0.757811	0.325092	2.21126
	218595_s_at	FLJ10359	-2.74293	-0.925198	0.337302	0.526655	2.21126
	219227_at	FLJ14166	-2.74128	-2.07116	0.755547	0.328594	2.21126
	214922_at	BA526D8.4	-2.73903	-1.88983	0.689964	0.291921	2.21126
	205654_at	C4BPA	-2.73263	-2.04677	0.749008	0.336493	2.21126
	207211_at	USP2	-2.73003	-1.81637	0.665329	0.340392	2.21126
	203961_at	NEBL	-2.72737	-1.92181	0.704641	0.356141	2.21126
	213875_x_at	C6orf62	-2.72412	-1.23364	0.452859	0.449267	2.21126
	205522_at	HOXD4	-2.7173	-1.94031	0.714058	0.343753	2.61399
	220701_at	C14orf107	-2.71387	-1.81417	0.668478	0.29306	2.61399
	208763_s_at	DSIPI	-2.71281	-2.41003	0.88839	0.296644	2.61399
	211426_x_at	GNAQ	-2.70838	-1.40638	0.519271	0.420231	2.61399
	217676_at	http://genome-www4.stanford.edu/cgi-bin/SMD/source/sourceResult?choice=Gene&option=Name&criteria=	-2.70707	-2.00625	0.741114	0.363155	2.61399
	206947_at	B3GALT5	-2.7063	-2.08949	0.772083	0.337993	2.61399
	208244_at	BMP3	-2.70619	-1.70222	0.629008	0.333729	2.61399
	214883_at	THRA	-2.70115	-1.65275	0.61187	0.318474	2.61399
	205942_s_at	SAH	-2.69997	-1.45448	0.538704	0.325877	2.61399
	215796_at	http://genome-www4.stanford.edu/cgi-bin/SMD/source/sourceResult?choice=Gene&option=Name&criteria=	-2.69989	-1.82094	0.67445	0.311725	2.61399
	221871_s_at	TFG	-2.69897	-1.70043	0.63003	0.35139	2.61399
	216015_s_at	CIAS1	-2.69722	-2.37434	0.880294	0.217421	2.61399
	215748_at	FLJ33790	-2.69473	-2.33788	0.867573	0.239277	2.61399
	206861_s_at	CGGBP1	-2.68989	-0.967998	0.359865	0.528025	2.61399
	208570_at	WNT1	-2.68851	-1.96974	0.732652	0.371124	2.61399
	91920_at	BCAN	-2.68222	-1.21141	0.451645	0.447489	2.61399
	201124_at	ITGB5	-2.68209	-1.47916	0.551496	0.40518	2.61399
	209728_at	HLA-DRB3	-2.67863	-3.72528	1.39074	0.0208475	2.61399
	212164_at	C1orf37	-2.67834	-0.949964	0.354684	0.532884	2.61399
	210246_s_at	ABCC8	-2.67797	-1.43311	0.535149	0.393744	2.61399
	219649_at	ALG6	-2.67763	-0.797271	0.297752	0.576446	2.61399
	216871_at	HIP14	-2.67594	-2.03169	0.759244	0.32129	2.61399
	89977_at	FLJ20581	-2.6741	-1.66663	0.623249	0.379031	2.61399
	216838_at	LOC92249	-2.67375	-1.82914	0.684112	0.338539	2.61399
	36004_at	IKBKG	-2.67357	-0.842722	0.315205	0.552705	2.61399
	221489_s_at	SPRY4	-2.67308	-1.98449	0.742398	0.338497	2.61399
	203502_at	BPGM	-2.67205	-1.008	0.377237	0.496073	2.61399
	220446_s_at	CHST4	-2.66939	-1.01245	0.379283	0.513389	2.61399
	220749_at	FLJ13031	-2.66782	-1.92376	0.721097	0.333629	2.61399
	208844_at	http://genome-www4.stanford.edu/cgi-bin/SMD/source/sourceResult?choice=Gene&option=Name&criteria=	-2.66579	-1.6228	0.60875	0.373454	2.61399
	210988_s_at	HTCD37	-2.66147	-1.03612	0.389303	0.499476	2.61399
	207665_at	ADAM21	-2.65999	-1.43766	0.540477	0.412015	2.61399
	219026_s_at	RASAL2	-2.65941	-1.45274	0.546265	0.317935	2.61399
	204952_at	C4.4A	-2.65819	-1.29711	0.487968	0.386672	2.61399
	208382_s_at	DMC1	-2.65647	-1.6607	0.625151	0.377123	2.61399
	210849_s_at	VPS41	-2.65381	-0.84203	0.317292	0.559068	2.61399
	206225_at	KIAA1084	-2.65264	-1.5409	0.580896	0.373911	2.61399
	209443_at	SERPINA3	-2.65124	-1.075	0.40547	0.485472	2.61399
	211372_s_at	IL1R2	-2.64977	-2.27807	0.859722	0.131386	2.61399
	207009_at	PHOX2B	-2.64371	-1.71268	0.64783	0.358431	2.61399
	214813_at	ZNF75	-2.64087	-2.02985	0.76863	0.326048	2.61399
	203810_at	DNAJB4	-2.63967	-1.25438	0.475204	0.386822	2.61399
	221084_at	HTR3B	-2.63959	-1.8285	0.692722	0.410968	2.61399
	215286_s_at	PHTF2	-2.63482	-2.12585	0.80683	0.335424	2.61399
	207834_at	FBLN1	-2.63251	-1.98703	0.754804	0.278778	2.85721
	207795_s_at	KLRD1	-2.63248	-1.98469	0.753924	0.310733	2.85721
	205426_s_at	HIP1	-2.63218	-1.97098	0.748803	0.354802	2.85721
	221482_s_at	ARPP-19	-2.63142	-0.863384	0.328106	0.554364	2.85721
	210752_s_at	TCFL4	-2.63087	-1.46013	0.554999	0.41155	2.85721
	219946_x_at	MYH14	-2.62361	-1.96955	0.750701	0.326788	2.85721
	214849_at	C6orf69	-2.62294	-0.94726	0.361145	0.522129	2.85721
	219572_at	CADPS2	-2.62286	-1.90247	0.725341	0.392392	2.85721
	221382_at	http://genome-www4.stanford.edu/cgi-bin/SMD/source/sourceResult?choice=Gene&option=Name&criteria=	-2.6226	-1.81462	0.691916	0.287407	2.85721
	220660_at	EST-YD1	-2.62205	-1.27683	0.486958	0.442819	2.85721
	210796_x_at	SIGLEC6	-2.62157	-0.933887	0.356231	0.538377	2.85721
	209992_at	PFKFB2	-2.6167	-1.53724	0.587473	0.356563	2.85721
	213921_at	SST	-2.61622	-2.16547	0.827711	0.342208	2.85721
	205643_s_at	PPP2R2B	-2.61459	-1.29496	0.495284	0.43966	2.85721
	33323_r_at	SFN	-2.61413	-1.0463	0.400248	0.450926	2.85721
	209895_at	PTPN11	-2.61029	-1.24117	0.475492	0.450784	2.85721
	215115_x_at	NTRK3	-2.60886	-1.3342	0.51141	0.428351	2.85721
	221402_at	OR1F1	-2.60884	-1.15562	0.442962	0.481197	2.85721
	209712_at	SLC35D1	-2.60849	-0.984782	0.377529	0.524685	2.85721
	219588_s_at	FLJ20311	-2.60743	-1.20964	0.46392	0.433927	2.85721
	215788_at	http://genome-www4.stanford.edu/cgi-bin/SMD/source/sourceResult?choice=Gene&option=Name&criteria=	-2.60728	-1.41003	0.540804	0.40738	2.85721
	206104_at	ISL1	-2.60635	-1.82846	0.70154	0.357715	2.85721
	208314_at	RRH	-2.60537	-1.98009	0.760003	0.347525	2.85721
	215206_at	http://genome-www4.stanford.edu/cgi-bin/SMD/source/sourceResult?choice=Gene&option=Name&criteria=	-2.60441	-2.25237	0.864831	0.301778	2.85721
	215518_at	KIAA1006	-2.6017	-0.915377	0.351838	0.544255	2.85721
	211583_x_at	NCR3	-2.60117	-1.57268	0.604605	0.291589	2.85721
	216488_s_at	ATP11A	-2.60029	-1.96548	0.755869	0.22438	2.85721
	204259_at	MMP7	-2.60015	-3.05925	1.17657	0.0540892	2.85721
	214838_at	http://genome-www4.stanford.edu/cgi-bin/SMD/source/sourceResult?choice=Gene&option=Name&criteria=	-2.59734	-1.14644	0.441387	0.483863	2.85721
	215622_x_at	PHF7	-2.59139	-1.34774	0.520085	0.444771	2.85721
	220544_at	TSKS	-2.59132	-1.66163	0.64123	0.348956	2.85721
	210399_x_at	FUT6	-2.58944	-1.74923	0.675524	0.389727	2.85721
	206511_s_at	SIX2	-2.58866	-1.10328	0.426196	0.494711	2.85721
	203903_s_at	HEPH	-2.58789	-1.86727	0.721539	0.34821	2.85721
	214885_at	MYST1	-2.58642	-1.32209	0.511167	0.414455	2.85721
	200979_at	http://genome-www4.stanford.edu/cgi-bin/SMD/source/sourceResult?choice=Gene&option=Name&criteria=	-2.5862	-0.844203	0.326426	0.563574	2.85721
	208960_s_at	COPEB	-2.58523	-1.80553	0.698403	0.345718	2.85721
	204309_at	CYP11A1	-2.58411	-1.57183	0.608266	0.352205	2.85721
	211410_x_at	KIR2DL5	-2.58092	-1.64616	0.637817	0.378293	2.85721
	214230_at	CDC42	-2.57449	-2.05359	0.797668	0.230897	2.85721
	203312_x_at	ARF6	-2.57355	-0.861888	0.334903	0.542699	2.85721
	212365_at	MYO1B	-2.57351	-1.04117	0.404572	0.498168	2.85721
	202628_s_at	SERPINE1	-2.57172	-3.07241	1.19469	0.267528	2.85721
	203007_x_at	LYPLA1	-2.57029	-1.07472	0.41813	0.495537	2.85721
	202213_s_at	CUL4B	-2.56425	-0.834585	0.32547	0.558821	2.85721
	205831_at	CD2	-2.56227	-1.89814	0.740805	0.334536	2.85721
	208409_at	SLC14A2	-2.55884	-1.71061	0.66851	0.318833	2.85721
	221036_s_at	PSFL	-2.55876	-0.853151	0.333424	0.556479	2.85721
	204311_at	ATP1B2	-2.55593	-1.79078	0.700637	0.364747	2.85721
	204285_s_at	PMAIP1	-2.55489	-1.96027	0.767263	0.283146	2.85721
	221209_s_at	OTOR	-2.55132	-1.70076	0.666618	0.366701	2.85721
	204602_at	DKK1	-2.55116	-1.6819	0.659268	0.346205	2.85721
	215688_at	RASGRF1	-2.54826	-1.00149	0.393008	0.497636	2.85721
	213960_at	http://genome-www4.stanford.edu/cgi-bin/SMD/source/sourceResult?choice=Gene&option=Name&criteria=	-2.54732	-2.03792	0.800025	0.341683	2.85721
	202908_at	WFS1	-2.5471	-0.929016	0.364734	0.533729	2.85721
	220213_at	C20orf17	-2.54519	-1.75905	0.691127	0.355472	2.85721
	216363_at	http://genome-www4.stanford.edu/cgi-bin/SMD/source/sourceResult?choice=Gene&option=Name&criteria=	-2.5443	-1.79383	0.705041	0.356333	2.85721
	58900_at	LOC51619	-2.54397	-0.921028	0.362043	0.539909	2.85721
	218122_s_at	SENP2	-2.54331	-0.917498	0.360749	0.521188	2.85721
	207216_at	TNFSF8	-2.54329	-1.55416	0.611083	0.382613	2.85721
	210614_at	TTPA	-2.53939	-1.94661	0.766568	0.370917	2.85721
	208059_at	CCR8	-2.53754	-1.59816	0.629806	0.400234	2.85721
	215356_at	FLJ13072	-2.53661	-0.968881	0.381959	0.505004	2.85721
	216293_at	CLTA	-2.5358	-1.58041	0.623237	0.357295	2.85721
	205294_at	BAIAP2	-2.53466	-1.13452	0.447602	0.4913	2.85721
	210775_x_at	CASP9	-2.53113	-0.853159	0.337067	0.558154	2.85721
	217441_at	USP33	-2.53023	-2.0673	0.817039	0.369714	2.85721
	221346_at	OR10J1	-2.52617	-1.67181	0.661794	0.397997	3.03347
	215525_at	http://genome-www4.stanford.edu/cgi-bin/SMD/source/sourceResult?choice=Gene&option=Name&criteria=	-2.52475	-1.3375	0.529756	0.43469	3.03347
	211203_s_at	CNTN1	-2.52329	-1.64076	0.650245	0.328698	3.03347
	221817_at	DOLPP1	-2.51983	-0.766915	0.304352	0.588883	3.03347
	218655_s_at	FLJ20291	-2.51979	-0.76022	0.301699	0.582506	3.03347
	205404_at	HSD11B1	-2.51878	-1.84307	0.731729	0.361498	3.03347
	201559_s_at	CLIC4	-2.51771	-1.74596	0.693471	0.363953	3.03347
	215452_x_at	http://genome-www4.stanford.edu/cgi-bin/SMD/source/sourceResult?choice=Gene&option=Name&criteria=	-2.51524	-0.913825	0.363315	0.544509	3.03347
	206035_at	REL	-2.51414	-2.0919	0.832053	0.249803	3.03347
	214516_at	HIST1H4B	-2.51302	-1.5471	0.615635	0.318773	3.03347
	218711_s_at	SDPR	-2.51208	-1.39918	0.55698	0.401261	3.03347
	220686_s_at	PIWIL2	-2.51096	-0.95969	0.382201	0.527316	3.03347
	207504_at	CA7	-2.51058	-1.31469	0.52366	0.436897	3.03347
	203074_at	ANXA8	-2.50481	-1.02936	0.410953	0.510415	3.03347
	216750_at	APBB2	-2.50424	-1.0975	0.438256	0.501018	3.03347
	216692_at	http://genome-www4.stanford.edu/cgi-bin/SMD/source/sourceResult?choice=Gene&option=Name&criteria=	-2.50404	-1.87625	0.749289	0.354283	3.03347
	217739_s_at	PBEF	-2.5036	-1.63657	0.653686	0.260576	3.03347
	217155_at	http://genome-www4.stanford.edu/cgi-bin/SMD/source/sourceResult?choice=Gene&option=Name&criteria=	-2.5027	-1.91688	0.765925	0.189965	3.03347
	216402_at	SEC14L4	-2.50268	-1.70314	0.680526	0.403797	3.03347
	220705_s_at	ADAMTS7	-2.50238	-1.71995	0.687327	0.405714	3.03347
	216118_at	http://genome-www4.stanford.edu/cgi-bin/SMD/source/sourceResult?choice=Gene&option=Name&criteria=	-2.50172	-2.07283	0.828562	0.322411	3.03347
	211559_s_at	CCNG2	-2.50154	-2.06159	0.82413	0.329831	3.03347
	208036_at	OPN1SW	-2.50092	-1.50262	0.600826	0.338423	3.03347
	215125_s_at	UGT1A10	-2.49953	-1.5062	0.602591	0.388378	3.03347
	221962_s_at	UBE2H	-2.49858	-1.61401	0.64597	0.297494	3.03347
	205575_at	CRF	-2.49851	-1.82352	0.729843	0.298155	3.03347
	215975_x_at	GK	-2.49767	-1.87812	0.751948	0.356704	3.03347
	221516_s_at	FLJ20232	-2.49756	-1.04891	0.419974	0.486524	3.03347
	204154_at	CDO1	-2.49727	-1.57678	0.631401	0.410615	3.03347
	210199_at	CRYAA	-2.49708	-1.64788	0.659923	0.274535	3.03347
	209660_at	TTR	-2.49633	-1.58492	0.6349	0.400255	3.03347
	208203_x_at	KIR2DS3	-2.49604	-1.05413	0.422319	0.492962	3.03347
	211364_at	MTAP	-2.49547	-1.07878	0.432295	0.49322	3.03347
	1494_f_at	CYP2A6	-2.49517	-1.29351	0.518406	0.443783	3.03347
	204052_s_at	SFRP4	-2.49509	-1.97226	0.790458	0.324383	3.03347
	203130_s_at	KIF5C	-2.49302	-2.32567	0.93287	0.394219	3.03347
	219584_at	PLA1A	-2.49282	-1.30888	0.52506	0.386729	3.03347
	212354_at	SULF1	-2.4917	-2.1151	0.84886	0.128787	3.03347
	216504_s_at	BIGM103	-2.49129	-1.07327	0.430808	0.483642	3.03347
	221862_at	KIAA1193	-2.49066	-1.72113	0.691033	0.347778	3.03347
	216663_s_at	ZMYND10	-2.48912	-1.62674	0.65354	0.353559	3.03347
	217065_at	http://genome-www4.stanford.edu/cgi-bin/SMD/source/sourceResult?choice=Gene&option=Name&criteria=	-2.48906	-2.0365	0.818183	0.374941	3.03347
	202142_at	COP9	-2.48848	-1.11852	0.449482	0.446899	3.03347
	202499_s_at	SLC2A3	-2.48836	-1.534	0.616472	0.361736	3.03347
	206719_at	SYNGR4	-2.48797	-1.9065	0.766287	0.381647	3.03347
	201874_at	FLJ21047	-2.48266	-0.935266	0.376719	0.523611	3.03347
	220441_at	FLJ13236	-2.48178	-1.86397	0.751062	0.367597	3.03347
	212002_at	DKFZp566C0424	-2.48106	-1.05489	0.425178	0.497075	3.03347
	217125_at	http://genome-www4.stanford.edu/cgi-bin/SMD/source/sourceResult?choice=Gene&option=Name&criteria=	-2.48092	-2.01604	0.812617	0.30454	3.03347
	204167_at	BTD	-2.48014	-1.86213	0.750816	0.390736	3.03347
	204637_at	CGA	-2.47898	-1.88116	0.758847	0.310049	3.03347
	218033_s_at	SNN	-2.47684	-1.83055	0.739067	0.373078	3.03347
	213823_at	HOXA11	-2.47671	-1.23981	0.500589	0.446962	3.03347
	204392_at	CAMK1	-2.47656	-1.65997	0.670271	0.320169	3.03347
	209647_s_at	SOCS5	-2.47634	-1.03654	0.418579	0.479253	3.03347
	204286_s_at	PMAIP1	-2.47226	-1.80207	0.728914	0.294729	3.03347
	204505_s_at	EPB49	-2.47204	-0.949975	0.384288	0.528249	3.03347
	215226_at	http://genome-www4.stanford.edu/cgi-bin/SMD/source/sourceResult?choice=Gene&option=Name&criteria=	-2.47078	-1.83073	0.740952	0.396471	3.03347
	217249_x_at	http://genome-www4.stanford.edu/cgi-bin/SMD/source/sourceResult?choice=Gene&option=Name&criteria=	-2.46943	-0.852979	0.345416	0.555842	3.03347
	216046_at	http://genome-www4.stanford.edu/cgi-bin/SMD/source/sourceResult?choice=Gene&option=Name&criteria=	-2.46649	-1.44125	0.584335	0.422405	3.03347
	205567_at	CHST1	-2.46553	-1.20762	0.489803	0.455406	3.03347
	218439_s_at	PTD002	-2.46429	-1.11671	0.453155	0.454422	3.03347
	207400_at	NPY5R	-2.46427	-1.86273	0.755895	0.348091	3.03347
	36907_at	MVK	-2.46325	-1.02488	0.41607	0.499963	3.03347
	220599_s_at	CARD14	-2.46248	-1.57396	0.639179	0.401958	3.03347
	206281_at	ADCYAP1	-2.46035	-1.40258	0.570074	0.416758	3.03347
	206165_s_at	CLCA2	-2.46022	-1.38208	0.561772	0.405937	3.03347
	217052_x_at	http://genome-www4.stanford.edu/cgi-bin/SMD/source/sourceResult?choice=Gene&option=Name&criteria=	-2.45937	-1.34025	0.544958	0.411062	3.03347
	206176_at	BMP6	-2.45584	-1.99905	0.813998	0.345126	3.03347
	217173_s_at	LDLR	-2.4549	-1.56061	0.635715	0.31767	3.03347
	207265_s_at	KDELR3	-2.45401	-1.10888	0.451864	0.498641	3.03347
	216126_at	MGC39821	-2.45302	-1.63737	0.667492	0.42774	3.03347
	215476_at	http://genome-www4.stanford.edu/cgi-bin/SMD/source/sourceResult?choice=Gene&option=Name&criteria=	-2.453	-0.863217	0.351902	0.565563	3.03347
	210608_s_at	http://genome-www4.stanford.edu/cgi-bin/SMD/source/sourceResult?choice=Gene&option=Name&criteria=	-2.45269	-1.16218	0.473839	0.483485	3.03347
	201116_s_at	CPE	-2.45112	-1.17538	0.479528	0.409713	3.03347
	205209_at	ACVR1B	-2.4494	-1.89862	0.775137	0.242809	3.03347
	206662_at	GLRX	-2.44892	-1.24528	0.508501	0.400467	3.03347
	203443_at	http://genome-www4.stanford.edu/cgi-bin/SMD/source/sourceResult?choice=Gene&option=Name&criteria=	-2.44864	-1.60763	0.656539	0.37793	3.03347
	211260_at	BMP7	-2.44811	-0.969643	0.396078	0.53604	3.03347
	216090_x_at	http://genome-www4.stanford.edu/cgi-bin/SMD/source/sourceResult?choice=Gene&option=Name&criteria=	-2.44515	-1.75214	0.716579	0.369607	3.03347
	208124_s_at	SEMA4F	-2.44462	-1.23647	0.505792	0.464219	3.03347
	208182_x_at	IFNA14	-2.44357	-1.34069	0.548659	0.438212	3.03347
	201580_s_at	DJ971N18.2	-2.44302	-1.14723	0.469593	0.477796	3.03347
	211524_at	NFKB2	-2.44251	-1.67343	0.685129	0.333652	3.03347
	206157_at	PTX3	-2.4425	-1.79995	0.736931	0.257538	3.03347
	207022_s_at	LDHC	-2.44237	-1.45313	0.594968	0.392033	3.03347
	220987_s_at	SNARK	-2.44219	-1.18036	0.48332	0.40009	3.03347
	214421_x_at	CYP2C9	-2.44151	-1.34278	0.549978	0.424587	3.03347
	217741_s_at	ZNF216	-2.44149	-1.39341	0.570721	0.42038	3.03347
	216832_at	CBFA2T1	-2.44145	-1.82687	0.74827	0.405036	3.03347
	212949_at	BRRN1	-2.44025	-1.79056	0.733759	0.367437	3.03347
	210739_x_at	SLC4A4	-2.43965	-0.906682	0.371644	0.551315	3.03347
	203824_at	TM4SF3	-2.43815	-1.872	0.767794	0.376557	3.03347
	207116_s_at	GAPDS	-2.43721	-1.55639	0.638595	0.398444	3.03347
	220435_at	DKFZp547M236	-2.43687	-1.6548	0.679066	0.369943	3.03347
	207376_at	VENTX2	-2.43625	-1.20212	0.493429	0.477721	3.03347
	220158_at	PPL13	-2.43425	-1.16484	0.478522	0.485016	3.03347
	208337_s_at	NR5A2	-2.42603	-1.8076	0.745087	0.387385	3.37337
	212574_x_at	C19orf6	-2.42583	-1.33957	0.552211	0.426701	3.37337
	213966_at	HMG20B	-2.42573	-1.93575	0.798004	0.387445	3.37337
	218171_at	VPS4B	-2.42567	-0.85744	0.353485	0.554057	3.37337
	212928_at	TSPYL4	-2.42074	-1.24831	0.515674	0.421748	3.37337
	201308_s_at	FLJ10849	-2.41996	-2.07141	0.855968	0.354963	3.37337
	200713_s_at	MAPRE1	-2.41996	-1.02543	0.42374	0.49402	3.37337
	222106_at	PRND	-2.41078	-1.85535	0.769607	0.4224	3.37337
	201151_s_at	MBNL1	-2.41037	-1.57191	0.652144	0.404785	3.37337
	208026_at	HIST1H4F	-2.40902	-1.73995	0.722266	0.343897	3.37337
	207039_at	CDKN2A	-2.40587	-1.62478	0.67534	0.34859	3.37337
	209816_at	http://genome-www4.stanford.edu/cgi-bin/SMD/source/sourceResult?choice=Gene&option=Name&criteria=	-2.40532	-2.0497	0.852153	0.378728	3.37337
	216955_at	TAF1	-2.40527	-1.21361	0.504565	0.479676	3.37337
	207649_at	KRTHA7	-2.40517	-1.78664	0.742833	0.379309	3.37337
	213265_at	PGA5	-2.40504	-1.58684	0.659796	0.39722	3.37337
	204397_at	EML2	-2.40385	-1.75174	0.728725	0.370589	3.37337
	217305_s_at	SAC	-2.4023	-1.54573	0.643437	0.39018	3.37337
	210702_s_at	PTGIS	-2.40169	-1.55429	0.647163	0.294039	3.37337
	221991_at	NXPH3	-2.40162	-1.10672	0.460823	0.484463	3.37337
	201772_at	OAZIN	-2.40019	-1.34323	0.559636	0.419617	3.37337
	218566_s_at	CHORDC1	-2.39423	-1.38142	0.57698	0.359943	3.37337
	210440_s_at	CDC14A	-2.3936	-1.40887	0.5886	0.422248	3.37337
	209797_at	TMEM4	-2.39353	-1.03139	0.430909	0.518573	3.37337
	220883_at	PRO2012	-2.39337	-1.88722	0.788517	0.380135	3.37337
	215150_at	DKFZp451J1719	-2.39329	-1.6811	0.702422	0.375857	3.37337
	220224_at	HAO1	-2.39318	-1.95991	0.818957	0.411429	3.37337
	210768_x_at	LOC54499	-2.393	-0.955785	0.399409	0.511297	3.37337
	212907_at	SLC30A1	-2.39237	-2.60553	1.0891	0.136277	3.37337
	201187_s_at	ITPR3	-2.39161	-1.20091	0.502136	0.475383	3.37337
	208134_x_at	PSG2	-2.391	-1.37919	0.576826	0.388601	3.37337
	201695_s_at	NP	-2.38661	-1.0889	0.456253	0.470117	3.37337
	208076_at	HIST1H4D	-2.38655	-1.1305	0.473697	0.493869	3.37337
	207602_at	HAT	-2.38616	-2.02966	0.850596	0.378443	3.37337
	208191_x_at	PSG4	-2.384	-1.63869	0.68737	0.394896	3.37337
	211205_x_at	PIP5K1A	-2.3829	-0.908758	0.381367	0.529418	3.37337
	203672_x_at	TPMT	-2.38151	-1.04391	0.43834	0.520353	3.37337
	213519_s_at	LAMA2	-2.37871	-1.54204	0.648268	0.292011	3.37337
	201712_s_at	RANBP2	-2.37857	-0.848307	0.356647	0.566205	3.37337
	217061_s_at	ETV1	-2.37856	-1.66287	0.699108	0.37411	3.37337
	206319_s_at	SPINLW1	-2.37847	-1.82511	0.767345	0.409136	3.37337
	207583_at	ABCD2	-2.3769	-1.90397	0.801028	0.271985	3.37337
	208110_x_at	TCBAP0758	-2.37602	-0.984864	0.414501	0.527819	3.37337
	205698_s_at	MAP2K6	-2.37597	-0.921877	0.387999	0.50537	3.37337
	202058_s_at	KPNA1	-2.3754	-0.936493	0.394246	0.542235	3.37337
	208126_s_at	CYP2C18	-2.37535	-1.56934	0.660678	0.394433	3.37337
	216493_s_at	http://genome-www4.stanford.edu/cgi-bin/SMD/source/sourceResult?choice=Gene&option=Name&criteria=	-2.3751	-1.60578	0.67609	0.417189	3.37337
	207725_at	POU4F2	-2.37404	-1.31247	0.552844	0.449204	3.37337
	208235_x_at	GAGE4	-2.37193	-1.34797	0.568301	0.442952	3.37337
	219205_at	SRR	-2.37062	-0.739059	0.311758	0.604181	3.37337
	220122_at	FLJ22344	-2.37028	-1.13127	0.477272	0.430636	3.37337
	220469_at	FLJ13241	-2.37009	-1.22243	0.515772	0.415856	3.37337
	213544_at	ING1L	-2.36913	-1.92353	0.811914	0.398885	3.37337
	206667_s_at	SCAMP1	-2.36832	-1.52967	0.645888	0.415422	3.37337
	214479_at	GFRA3	-2.3668	-1.3635	0.576096	0.38913	3.37337
	213406_at	WSB1	-2.36631	-1.58736	0.670818	0.388819	3.37337
	214944_at	KIAA0931	-2.36601	-1.68245	0.711091	0.375423	3.37337
	204093_at	CCNH	-2.36563	-0.974222	0.411823	0.510776	3.37337
	220639_at	FLJ22800	-2.36464	-1.74481	0.737877	0.402962	3.37337
	209300_s_at	DKFZP566B183	-2.36429	-1.12585	0.476191	0.465422	3.37337
	200921_s_at	BTG1	-2.36362	-1.20161	0.508375	0.419477	3.37337
	209003_at	SLC25A11	-2.36089	-0.899634	0.381057	0.542803	3.37337
	221804_s_at	HT011	-2.36017	-0.925732	0.392231	0.544069	3.37337
	205103_at	CROC4	-2.35738	-1.31882	0.559441	0.414421	3.37337
	216213_at	NEK1	-2.3557	-1.29068	0.547896	0.436103	3.37337
	215745_at	http://genome-www4.stanford.edu/cgi-bin/SMD/source/sourceResult?choice=Gene&option=Name&criteria=	-2.35341	-1.53116	0.650614	0.391867	3.37337
	222005_s_at	GNG3	-2.34862	-1.60774	0.684545	0.422546	3.37337
	202627_s_at	SERPINE1	-2.34654	-2.3952	1.02073	0.359386	3.37337
	206309_at	LECT1	-2.34524	-1.32928	0.566802	0.450944	3.37337
	205694_at	TYRP1	-2.3446	-1.71844	0.732934	0.446399	3.37337
	217799_x_at	UBE2H	-2.34422	-1.64949	0.703638	0.284371	3.37337
	216404_at	http://genome-www4.stanford.edu/cgi-bin/SMD/source/sourceResult?choice=Gene&option=Name&criteria=	-2.34294	-1.84958	0.789428	0.380734	3.8739
	216137_s_at	MAPK8IP3	-2.34283	-1.45082	0.61926	0.347336	3.8739
	200729_s_at	ACTR2	-2.34146	-0.931749	0.397935	0.551449	3.8739
	213570_at	EIF4EL3	-2.34107	-1.49797	0.639864	0.413463	3.8739
	221367_at	MOS	-2.3402	-1.43187	0.611858	0.417929	3.8739
	216519_s_at	PROSC	-2.33962	-1.87609	0.801875	0.414835	3.8739
	200639_s_at	YWHAZ	-2.33613	-0.939661	0.40223	0.518933	3.8739
	210708_x_at	CASP10	-2.33435	-1.28633	0.551046	0.464443	3.8739
	210963_s_at	GYG2	-2.33418	-0.974941	0.41768	0.534946	3.8739
	207064_s_at	AOC2	-2.33263	-1.92609	0.825715	0.369527	3.8739
	210879_s_at	GAF1	-2.3307	-0.823451	0.353307	0.574354	3.8739
	201196_s_at	AMD1	-2.33048	-1.33095	0.571103	0.366807	3.8739
	220957_at	CTAGE-2	-2.33009	-1.0547	0.452643	0.505258	3.8739
	207044_at	THRB	-2.32762	-1.13095	0.485883	0.482979	3.8739
	211888_x_at	CASP10	-2.32729	-1.46531	0.629623	0.447094	3.8739
	208514_at	KCNE1	-2.32662	-1.62975	0.700478	0.408965	3.8739
	219992_at	TAC3	-2.32556	-1.57838	0.678711	0.433658	3.8739
	208334_at	NDST4	-2.32482	-1.79018	0.770031	0.446634	3.8739
	207082_at	CSF1	-2.32277	-1.66338	0.716119	0.279052	3.8739
	211371_at	MAP2K5	-2.32274	-1.58834	0.683821	0.382861	3.8739
	206010_at	HABP2	-2.32267	-1.30142	0.560314	0.462717	3.8739
	213597_s_at	C3orf8	-2.32123	-1.15373	0.497034	0.388112	3.8739
	201820_at	KRT5	-2.32099	-1.73756	0.748626	0.387486	3.8739
	210232_at	CDC42	-2.31798	-1.34206	0.578979	0.406565	3.8739
	205001_s_at	DDX3Y	-2.31765	-2.85708	1.23275	0.337249	3.8739
	208800_at	SRP72	-2.31668	-1.36383	0.588703	0.351618	3.8739
	214556_at	SSTR4	-2.3159	-1.80077	0.777569	0.42341	3.8739
	205325_at	PHYHIP	-2.31508	-1.41145	0.609676	0.423514	3.8739
	204519_s_at	TM4SF11	-2.31459	-1.11655	0.482396	0.492903	3.8739
	207477_at	http://genome-www4.stanford.edu/cgi-bin/SMD/source/sourceResult?choice=Gene&option=Name&criteria=	-2.31418	-1.03148	0.445722	0.475532	3.8739
	206051_at	ELAVL4	-2.31271	-1.53617	0.664231	0.424247	3.8739
	208473_s_at	GP2	-2.31178	-1.12997	0.488786	0.500023	3.8739
	219882_at	FLJ23033	-2.31171	-1.60364	0.693704	0.434333	3.8739
	205725_at	SCGB1A1	-2.30961	-1.65645	0.717199	0.385655	3.8739
	212449_s_at	LYPLA1	-2.30894	-0.802427	0.347531	0.58776	3.8739
	208103_s_at	ANP32E	-2.30787	-1.35469	0.586986	0.432404	3.8739
	210302_s_at	MAB21L2	-2.30705	-1.82693	0.79189	0.412406	3.8739
	212157_at	SDC2	-2.30616	-1.43837	0.623706	0.424143	3.8739
	205832_at	CPA4	-2.30579	-0.928039	0.402482	0.545224	3.8739
	216879_at	http://genome-www4.stanford.edu/cgi-bin/SMD/source/sourceResult?choice=Gene&option=Name&criteria=	-2.30439	-1.77689	0.771088	0.381394	3.8739
	214052_x_at	XTP2	-2.30266	-1.98443	0.861802	0.249727	3.8739
	202068_s_at	LDLR	-2.30238	-1.66003	0.721004	0.308779	3.8739
	220347_at	C17orf31	-2.30237	-1.58679	0.689201	0.418405	3.8739
	206534_at	GRIN2A	-2.30236	-1.51113	0.656337	0.414591	3.8739
	215498_s_at	MAP2K3	-2.30114	-1.60077	0.695641	0.22087	3.8739
	217189_s_at	C1orf16	-2.29856	-0.980334	0.4265	0.484686	3.8739
	220363_s_at	ELMO2	-2.2979	-0.8135	0.354019	0.573589	3.8739
	202468_s_at	CTNNAL1	-2.29647	-1.08995	0.474619	0.509599	3.8739
	212418_at	ELF1	-2.29624	-1.25671	0.54729	0.452782	3.8739
	209466_x_at	PTN	-2.29513	-1.04471	0.455186	0.511307	3.8739
	211866_x_at	HFE	-2.29468	-1.25544	0.54711	0.451148	3.8739
	200797_s_at	MCL1	-2.29377	-1.85322	0.807936	0.459618	3.8739
	219475_at	OKL38	-2.29338	-1.48971	0.649568	0.403164	3.8739
	220997_s_at	DIAPH3	-2.29338	-1.2194	0.531704	0.357782	3.8739
	215484_at	http://genome-www4.stanford.edu/cgi-bin/SMD/source/sourceResult?choice=Gene&option=Name&criteria=	-2.29258	-1.45821	0.636054	0.388281	3.8739
	220400_at	COH1	-2.28965	-1.6311	0.712381	0.404866	3.8739
	212272_at	LPIN1	-2.28846	-1.31403	0.574199	0.438938	3.8739
	210545_at	ITSN2	-2.28831	-1.09724	0.479499	0.496197	3.8739
	205509_at	CPB1	-2.28814	-1.39911	0.611459	0.441599	3.8739
	207615_s_at	C16orf3	-2.28635	-2.04943	0.896378	0.433767	3.8739
	208058_s_at	MGAT3	-2.28572	-1.42191	0.622084	0.399894	3.8739
	220990_s_at	VMP1	-2.28524	-0.932256	0.407947	0.535508	3.8739
	200943_at	HMGN1	-2.2852	-1.26457	0.553375	0.444416	3.8739
	203275_at	IRF2	-2.28498	-0.977588	0.427833	0.495574	3.8739
	212940_at	COL6A1	-2.28482	-1.70644	0.746856	0.320165	3.8739
	221242_at	FLJ23022	-2.28264	-1.41241	0.618762	0.318784	3.8739
	205431_s_at	BMP5	-2.28069	-1.62859	0.714079	0.439812	3.8739
	200666_s_at	DNAJB1	-2.28043	-2.12236	0.930685	0.150991	3.8739
	221011_s_at	LBH	-2.28023	-0.960069	0.421041	0.513605	3.8739
	205030_at	FABP7	-2.27956	-1.61117	0.70679	0.398459	3.8739
	217826_s_at	UBE2J1	-2.27931	-0.835013	0.366345	0.562567	3.8739
	208852_s_at	CANX	-2.27929	-1.16193	0.509776	0.438669	3.8739
	210065_s_at	UPK1B	-2.27902	-1.85733	0.814969	0.43467	3.8739
	221160_s_at	CABP5	-2.27615	-1.52353	0.669345	0.369472	3.8739
	216689_x_at	ARHGAP1	-2.2753	-1.07824	0.473887	0.498793	3.8739
	219367_s_at	NRP2	-2.27497	-1.43147	0.629226	0.459903	3.8739
	207200_at	OTC	-2.27429	-0.864555	0.380143	0.561432	3.8739
	207870_at	AKAP9	-2.27119	-1.53496	0.675842	0.436909	3.8739
	206449_s_at	MASP1	-2.27011	-0.89805	0.395597	0.541964	3.8739
	219219_at	FLJ20512	-2.26991	-1.90147	0.837684	0.392285	3.8739
	213001_at	ANGPTL2	-2.26844	-1.39266	0.613928	0.441609	3.8739
	213059_at	OASIS	-2.26825	-1.72526	0.760613	0.371156	3.8739
	219464_at	CA14	-2.26584	-1.51428	0.668309	0.430401	3.8739
	205326_at	RAMP3	-2.26562	-1.15326	0.509027	0.489907	3.8739
	201477_s_at	RRM1	-2.26415	-0.834798	0.368702	0.563903	3.8739
	211806_s_at	KCNJ15	-2.26387	-1.535	0.678041	0.308722	3.8739
	217377_x_at	NTRK3	-2.26379	-1.25843	0.555898	0.47004	3.8739
	213756_s_at	HSF1	-2.2632	-1.03219	0.456075	0.510701	3.8739
	41657_at	STK11	-2.25944	-1.27189	0.562923	0.481244	4.34981
	216025_x_at	CYP2C9	-2.25892	-1.09586	0.485123	0.50541	4.34981
	216446_at	http://genome-www4.stanford.edu/cgi-bin/SMD/source/sourceResult?choice=Gene&option=Name&criteria=	-2.25701	-1.2763	0.565481	0.484334	4.34981
	217020_at	http://genome-www4.stanford.edu/cgi-bin/SMD/source/sourceResult?choice=Gene&option=Name&criteria=	-2.2563	-1.34463	0.595944	0.407543	4.34981
	205688_at	TFAP4	-2.25586	-1.40558	0.623081	0.439882	4.34981
	217430_x_at	http://genome-www4.stanford.edu/cgi-bin/SMD/source/sourceResult?choice=Gene&option=Name&criteria=	-2.25456	-1.31638	0.583874	0.463782	4.34981
	210467_x_at	MAGEA12	-2.25416	-1.62302	0.720009	0.441302	4.34981
	206086_x_at	HFE	-2.25349	-1.18437	0.525574	0.480701	4.34981
	214726_x_at	ADD1	-2.25255	-0.729098	0.323677	0.611768	4.34981
	212318_at	TRN-SR	-2.25203	-0.916557	0.406992	0.551727	4.34981
	210991_s_at	RIMS3	-2.25023	-1.11828	0.496964	0.522546	4.34981
	215973_at	http://genome-www4.stanford.edu/cgi-bin/SMD/source/sourceResult?choice=Gene&option=Name&criteria=	-2.25008	-1.67597	0.74485	0.428513	4.34981
	217600_at	CEGF3	-2.24916	-1.73287	0.770453	0.402127	4.34981
	207611_at	HIST1H2BL	-2.24909	-1.47546	0.656024	0.307618	4.34981
	220951_s_at	ACF	-2.24734	-0.955151	0.425013	0.544354	4.34981
	214616_at	HIST1H3E	-2.24495	-1.25627	0.559596	0.447861	4.34981
	220153_at	LALP1	-2.24424	-1.38265	0.616088	0.439841	4.34981
	206012_at	EBAF	-2.24389	-1.43663	0.640241	0.426254	4.34981
	209057_x_at	CDC5L	-2.24308	-1.06683	0.475609	0.495903	4.34981
	203458_at	SPR	-2.24209	-1.71729	0.765933	0.417815	4.34981
	220665_at	HOM-TES-85	-2.24013	-1.82654	0.815374	0.266535	4.34981
	216393_at	DKFZP564P1916	-2.23917	-1.75282	0.7828	0.409756	4.34981
	220681_at	FLJ10945	-2.23878	-1.1122	0.496786	0.432861	4.34981
	215183_at	http://genome-www4.stanford.edu/cgi-bin/SMD/source/sourceResult?choice=Gene&option=Name&criteria=	-2.23661	-1.39758	0.624868	0.448719	4.34981
	206651_s_at	CPB2	-2.23395	-1.80149	0.806414	0.335159	4.34981
	208744_x_at	HSPH1	-2.23387	-2.11508	0.946821	0.134911	4.34981
	218755_at	KIF20A	-2.23345	-0.934407	0.41837	0.51938	4.34981
	219790_s_at	NPR3	-2.23318	-1.486	0.665419	0.337274	4.34981
	58367_s_at	FLJ23233	-2.23309	-0.694438	0.310976	0.626897	4.34981
	210533_at	MSH4	-2.233	-1.51747	0.679567	0.445746	4.34981
	216554_s_at	ENO1	-2.23079	-0.840782	0.376899	0.562111	4.34981
	200799_at	HSPA1A	-2.23067	-2.06347	0.925044	0.208509	4.34981
	207978_s_at	NR4A3	-2.23051	-1.48405	0.66534	0.439684	4.34981
	213422_s_at	MGC3047	-2.22993	-0.843018	0.378047	0.572147	4.34981
	214315_x_at	CALR	-2.2275	-0.886223	0.397856	0.547553	4.34981
	206058_at	SLC6A12	-2.22537	-2.02427	0.909633	0.424667	4.34981
	205401_at	AGPS	-2.22367	-1.24451	0.559666	0.403527	4.34981
	218410_s_at	MGC21830	-2.22319	-1.42929	0.642901	0.349624	4.34981
	206931_at	ZNF141	-2.2229	-1.74863	0.786646	0.40805	4.34981
	217187_at	http://genome-www4.stanford.edu/cgi-bin/SMD/source/sourceResult?choice=Gene&option=Name&criteria=	-2.22246	-1.59786	0.718961	0.412175	4.34981
	221632_s_at	WDR4	-2.22172	-1.07834	0.485364	0.52547	4.34981
	211147_s_at	P2RXL1	-2.22141	-1.31133	0.590316	0.318339	4.34981
	210577_at	CASR	-2.22075	-1.61391	0.72674	0.398786	4.34981
	206672_at	AQP2	-2.21925	-1.75908	0.792644	0.453473	4.34981
	208738_x_at	SMT3H2	-2.2189	-0.715017	0.322239	0.602888	4.34981
	222113_s_at	EPS15R	-2.21514	-0.922509	0.416456	0.548915	4.34981
	205408_at	MLLT10	-2.21461	-0.976303	0.440847	0.511012	4.34981
	64883_at	MGC26706	-2.21394	-0.978713	0.442069	0.450818	4.34981
	204537_s_at	GABRE	-2.2139	-1.54962	0.699951	0.424994	4.34981
	213636_at	KIAA1045	-2.21388	-1.45265	0.656154	0.466317	4.34981
	211295_x_at	CYP2A6	-2.21337	-0.951937	0.430085	0.546395	4.34981
	212973_at	RPIA	-2.21274	-0.932569	0.421455	0.540006	4.34981
	41644_at	SASH1	-2.2122	-1.24562	0.563068	0.483004	4.34981
	53991_at	KIAA1277	-2.21121	-1.41842	0.641466	0.42614	4.34981
	214178_s_at	SOX2	-2.21109	-1.43684	0.649834	0.410098	4.34981
	216157_at	http://genome-www4.stanford.edu/cgi-bin/SMD/source/sourceResult?choice=Gene&option=Name&criteria=	-2.20997	-1.62153	0.733732	0.451115	4.34981
	203540_at	GFAP	-2.20936	-1.49942	0.678668	0.296423	4.34981
	206628_at	SLC5A1	-2.2092	-1.33846	0.605858	0.459376	4.34981
	214013_s_at	TBC1D1	-2.20857	-1.62422	0.735416	0.415282	4.34981
	204440_at	CD83	-2.20853	-1.81837	0.823337	0.284418	4.34981
	200889_s_at	SSR1	-2.20846	-1.21105	0.548369	0.465583	4.34981
	220887_at	PLPL	-2.20844	-1.44035	0.652205	0.420115	4.34981
	220244_at	NAG-7	-2.20663	-1.09908	0.498079	0.507926	4.34981
	221591_s_at	FLJ10156	-2.2065	-1.16336	0.527241	0.490706	4.34981
	31637_s_at	NR1D1	-2.20572	-1.04171	0.472277	0.508947	4.34981
	208615_s_at	PTP4A2	-2.20491	-1.17499	0.532894	0.43355	4.34981
	211389_x_at	KIR3DS1	-2.20416	-1.47337	0.668451	0.371945	4.34981
	210695_s_at	WWOX	-2.20134	-1.08922	0.494799	0.499314	4.34981
	207486_x_at	CHN2	-2.20075	-0.978845	0.444778	0.520101	4.34981
	214903_at	http://genome-www4.stanford.edu/cgi-bin/SMD/source/sourceResult?choice=Gene&option=Name&criteria=	-2.20043	-1.71895	0.781191	0.348257	4.34981
	202067_s_at	LDLR	-2.19958	-2.64789	1.20381	0.0872292	4.34981
	221161_at	ASCL3	-2.19928	-1.89756	0.86281	0.42763	4.34981
	206882_at	SLC1A6	-2.19909	-1.20014	0.545744	0.408163	4.34981
	211610_at	COPEB	-2.19828	-1.79907	0.818402	0.387238	4.34981
	209743_s_at	ITCH	-2.19763	-1.40763	0.640525	0.445526	4.34981
	207392_x_at	UGT2B15	-2.19648	-1.71258	0.779691	0.441529	4.34981
	214636_at	CALCB	-2.19524	-1.36643	0.622452	0.471006	4.34981
	221594_at	DKFZP564O0523	-2.19513	-1.66656	0.75921	0.418214	4.34981
	207445_s_at	CCR9	-2.194	-1.08284	0.493543	0.510956	4.34981
	207409_at	LECT2	-2.19245	-1.06405	0.485327	0.450662	4.34981
	214245_at	RPS14	-2.19199	-1.00541	0.458676	0.520036	4.34981
	204743_at	NP25	-2.18968	-1.6907	0.772119	0.444378	4.34981
	202513_s_at	PPP2R5D	-2.18838	-0.716581	0.327448	0.625588	4.34981
	216230_x_at	SMPD1	-2.18636	-1.24091	0.567568	0.340387	4.34981
	208266_at	C8orf17	-2.18506	-1.43644	0.657391	0.457526	4.34981
	202884_s_at	PPP2R1B	-2.18495	-1.08012	0.494345	0.506202	4.34981
	205864_at	SLC7A4	-2.18447	-0.819657	0.375221	0.585261	4.34981
	208724_s_at	RAB1A	-2.18402	-0.66152	0.302891	0.636282	4.34981
	205128_x_at	PTGS1	-2.18296	-1.09083	0.499699	0.481137	4.34981
	204395_s_at	GPRK5	-2.18039	-1.38689	0.636077	0.389613	4.34981
	205814_at	GRM3	-2.17946	-1.49193	0.684541	0.473714	4.76355
	202198_s_at	MTMR3	-2.17911	-1.77078	0.812615	0.386899	4.76355
	206238_s_at	YAF2	-2.17553	-1.06792	0.490879	0.506347	4.76355
	217415_at	POLR2A	-2.17492	-1.63734	0.752829	0.457463	4.76355
	220783_at	MMP27	-2.17453	-1.4852	0.682997	0.435371	4.76355
	210200_at	WWP2	-2.17352	-0.983099	0.452308	0.529641	4.76355
	211189_x_at	CD84	-2.17337	-1.0423	0.479575	0.497288	4.76355
	220524_at	EPB41L4B	-2.171	-1.49187	0.687183	0.432989	4.76355
	221631_at	CACNA1I	-2.1695	-1.67448	0.771828	0.358127	4.76355
	216049_at	RHOBTB3	-2.1691	-1.50249	0.692677	0.445132	4.76355
	31874_at	GAS2L1	-2.16854	-0.936585	0.431896	0.540585	4.76355
	201988_s_at	CREBL2	-2.1673	-0.881353	0.40666	0.557496	4.76355
	201070_x_at	SF3B1	-2.16668	-1.22093	0.563501	0.473473	4.76355
	216848_at	KIAA1660	-2.16603	-0.951565	0.439313	0.516684	4.76355
	216624_s_at	MLL	-2.16512	-1.94902	0.900193	0.35954	4.76355
	211590_x_at	TBXA2R	-2.16499	-1.30775	0.604044	0.495346	4.76355
	215756_at	http://genome-www4.stanford.edu/cgi-bin/SMD/source/sourceResult?choice=Gene&option=Name&criteria=	-2.16365	-1.44353	0.667175	0.384527	4.76355
	218772_x_at	FLJ10493	-2.16233	-1.23364	0.570514	0.370906	4.76355
	215223_s_at	SOD2	-2.16141	-1.45713	0.674156	0.511644	4.76355
	219599_at	EIF4B	-2.16072	-0.908278	0.420358	0.52593	4.76355
	213880_at	GPR49	-2.16049	-1.24718	0.577269	0.402607	4.76355
	49327_at	RIC-8	-2.15978	-0.82035	0.379831	0.582546	4.76355
	220694_at	HSPC054	-2.15805	-1.95539	0.906089	0.227145	4.76355
	216773_at	http://genome-www4.stanford.edu/cgi-bin/SMD/source/sourceResult?choice=Gene&option=Name&criteria=	-2.15646	-1.42512	0.66086	0.485637	4.76355
	203999_at	SYT1	-2.15637	-0.9947	0.461285	0.545922	4.76355
	214261_s_at	ADH6	-2.15606	-1.47692	0.685011	0.343937	4.76355
	206872_at	SLC17A1	-2.15591	-1.43141	0.663947	0.439878	4.76355
	219702_at	PLAC1	-2.15565	-1.66075	0.770417	0.415718	4.76355
	204182_s_at	ZNF297B	-2.15527	-1.70769	0.792334	0.351935	4.76355
	201373_at	PLEC1	-2.15508	-1.47443	0.684167	0.323684	4.76355
	210326_at	AGXT	-2.155	-1.41814	0.658071	0.329024	4.76355
	207188_at	CDK3	-2.15369	-1.57364	0.730674	0.414468	4.76355
	209521_s_at	AMOT	-2.15335	-1.65083	0.766632	0.448106	4.76355
	211916_s_at	MYO1A	-2.15234	-1.24127	0.576708	0.501681	4.76355
	214455_at	HIST1H2BC	-2.15195	-2.65973	1.23596	0.462153	4.76355
	209701_at	CAST	-2.14971	-1.31199	0.610311	0.448566	4.76355
	217711_at	TEK	-2.14928	-1.207	0.561584	0.432293	4.76355
	202533_s_at	DHFR	-2.14761	-1.08551	0.505451	0.5238	4.76355
	222277_at	http://genome-www4.stanford.edu/cgi-bin/SMD/source/sourceResult?choice=Gene&option=Name&criteria=	-2.14747	-1.60542	0.747587	0.349958	4.76355
	207759_s_at	http://genome-www4.stanford.edu/cgi-bin/SMD/source/sourceResult?choice=Gene&option=Name&criteria=	-2.14733	-1.67873	0.781775	0.298085	4.76355
	216009_at	FLJ11274	-2.14664	-1.21208	0.564641	0.482114	4.76355
	210918_at	http://genome-www4.stanford.edu/cgi-bin/SMD/source/sourceResult?choice=Gene&option=Name&criteria=	-2.14623	-1.4915	0.694937	0.351469	4.76355
	202129_s_at	RIOK3	-2.14618	-0.925005	0.431	0.544446	4.76355
	216042_at	TNFRSF25	-2.1454	-1.48549	0.692407	0.452686	4.76355
	221324_at	TAS2R1	-2.14358	-1.87951	0.876812	0.392423	4.76355
	203542_s_at	BTEB1	-2.14305	-1.89399	0.88378	0.43687	4.76355
	206751_s_at	PCYT1B	-2.14257	-1.4925	0.696596	0.445579	4.76355
	217033_x_at	NTRK3	-2.14168	-0.850354	0.397051	0.578625	4.76355
	201896_s_at	CKS1B	-2.1412	-0.874419	0.408378	0.537439	4.76355
	213560_at	GADD45B	-2.13927	-1.81972	0.850625	0.407979	4.76355
	208793_x_at	SMARCA4	-2.13908	-1.26432	0.591057	0.488598	4.76355
	220104_at	ZAP	-2.13853	-2.02097	0.945025	0.313102	4.76355
	211151_x_at	GH1	-2.1376	-1.25664	0.587875	0.469693	4.76355
	214058_at	MYCL1	-2.13725	-1.16757	0.546296	0.498652	4.76355
	205144_at	MYL5	-2.13673	-1.07694	0.504014	0.520204	4.76355
	216152_at	http://genome-www4.stanford.edu/cgi-bin/SMD/source/sourceResult?choice=Gene&option=Name&criteria=	-2.13534	-1.41146	0.661002	0.453949	4.76355
	204252_at	CDK2	-2.13372	-0.758719	0.355585	0.610327	4.76355
	220062_s_at	MAGEE1	-2.13357	-1.64356	0.770333	0.456326	4.76355
	207742_s_at	NR6A1	-2.13354	-1.6648	0.7803	0.457108	4.76355
	215511_at	TCF20	-2.13258	-1.13581	0.5326	0.50972	4.76355
	217721_at	CDC10	-2.13238	-1.27243	0.596718	0.46528	4.76355
	215375_x_at	http://genome-www4.stanford.edu/cgi-bin/SMD/source/sourceResult?choice=Gene&option=Name&criteria=	-2.13238	-1.43387	0.67243	0.442211	4.76355
	214975_s_at	MTMR1	-2.13223	-1.45347	0.681668	0.387724	4.76355
	221555_x_at	CDC14B	-2.13184	-1.42709	0.669414	0.39066	4.76355
	220910_at	FRAS1	-2.13091	-1.49576	0.701936	0.447004	4.76355
	207327_at	EYA4	-2.13083	-1.63631	0.767923	0.405202	4.76355
	215642_at	KIAA0335	-2.13068	-1.37421	0.644965	0.364631	4.76355
	214745_at	KIAA1069	-2.13001	-1.20249	0.564547	0.479797	4.76355
	217383_at	PGK1	-2.12895	-0.944145	0.443479	0.536235	4.76355
	215581_s_at	MCM3AP	-2.12799	-0.994528	0.467355	0.518644	4.76355
	221487_s_at	ENSA	-2.12679	-0.869778	0.408962	0.53809	4.76355
	216774_at	http://genome-www4.stanford.edu/cgi-bin/SMD/source/sourceResult?choice=Gene&option=Name&criteria=	-2.12632	-0.934666	0.439569	0.518166	4.76355
	38691_s_at	SFTPC	-2.1263	-1.06234	0.499616	0.506547	4.76355
	220627_at	CST8	-2.12477	-1.76307	0.829769	0.422014	4.76355
	215701_at	http://genome-www4.stanford.edu/cgi-bin/SMD/source/sourceResult?choice=Gene&option=Name&criteria=	-2.12475	-1.41923	0.667955	0.458785	4.76355
	220608_s_at	PRO1914	-2.12264	-1.68789	0.795184	0.407179	4.76355
	218386_x_at	USP16	-2.12193	-0.961994	0.453357	0.516081	4.76355
	215134_at	PI4KII	-2.11938	-1.49386	0.704856	0.47139	4.76355
	220785_at	UTS2	-2.11922	-1.90878	0.9007	0.195356	4.76355
	214609_at	INPPL1	-2.11778	-1.56135	0.737258	0.467473	4.76355
	206049_at	SELP	-2.11644	-1.04914	0.495711	0.505408	4.76355
	204580_at	MMP12	-2.1151	-1.3616	0.643754	0.470874	4.76355
	206411_s_at	ABL2	-2.11507	-1.75929	0.831785	0.424619	4.76355
	216130_at	http://genome-www4.stanford.edu/cgi-bin/SMD/source/sourceResult?choice=Gene&option=Name&criteria=	-2.11463	-1.53258	0.724753	0.286968	4.76355
	206110_at	HIST1H3H	-2.11446	-1.80496	0.853626	0.278335	4.76355
	213344_s_at	H2AFX	-2.11422	-0.830918	0.393014	0.585857	4.76355
	207601_at	SULT1B1	-2.11196	-1.07241	0.507781	0.485494	4.76355
	204396_s_at	GPRK5	-2.11153	-1.60684	0.760985	0.304498	4.76355
	219747_at	FLJ23191	-2.11102	-1.00121	0.474279	0.510791	4.76355
	213742_at	SFRS11	-2.10985	-1.0094	0.478421	0.53373	4.76355
	212925_at	LOC126353	-2.1095	-1.48307	0.703045	0.514594	4.76355
	218273_s_at	PPM2C	-2.10884	-1.02177	0.484517	0.534309	4.76355
	210681_s_at	USP15	-2.10872	-0.839474	0.398096	0.55899	4.76355
	204830_x_at	PSG4	-2.1084	-1.42055	0.673759	0.410538	4.76355
	217633_at	C21orf108	-2.10756	-1.31498	0.623937	0.457183	4.76355
	200803_s_at	TEGT	-2.10734	-0.885426	0.420163	0.57561	4.76355
	205452_at	PIGB	-2.10452	-0.770563	0.366148	0.602807	4.76355
	216458_at	MGC33602	-2.1044	-1.14724	0.545161	0.454045	4.76355
	201551_s_at	LAMP1	-2.10395	-1.26502	0.601261	0.488947	4.76355
	210619_s_at	HYAL1	-2.10381	-1.26238	0.600044	0.433779	4.76355
	204114_at	NID2	-2.10264	-1.60618	0.763886	0.413391	4.76355
	220813_at	CYSLTR2	-2.10232	-1.77944	0.846419	0.371525	4.76355
	214767_s_at	FLJ32389	-2.10221	-1.47388	0.701107	0.44157	4.76355
	219613_s_at	SIRT6	-2.10177	-1.79185	0.852543	0.375534	4.76355
	217708_x_at	ANKRD13	-2.10117	-1.45192	0.691006	0.410482	4.76355
	214844_s_at	DOK5	-2.10103	-1.4656	0.697565	0.429592	4.76355
	216143_at	http://genome-www4.stanford.edu/cgi-bin/SMD/source/sourceResult?choice=Gene&option=Name&criteria=	-2.09902	-1.01377	0.482973	0.47874	4.76355
	219198_at	GTF3C4	-2.09865	-1.25282	0.596966	0.4538	4.76355
	201009_s_at	TXNIP	-2.0976	-1.08207	0.51586	0.505528	4.76355
	212128_s_at	DAG1	-2.09707	-1.30419	0.621913	0.446272	4.76355
	220718_at	FLJ13315	-2.09676	-1.48221	0.706907	0.413815	4.76355
	217234_s_at	VIL2	-2.09647	-1.07884	0.5146	0.488401	4.76355
	210247_at	SYN2	-2.09606	-1.04845	0.500202	0.521272	4.76355
	201060_x_at	STOM	-2.09573	-1.0554	0.503593	0.513036	4.76355
	207865_s_at	BMP8	-2.09532	-1.27954	0.610663	0.46927	4.76355
	220703_at	HT009	-2.09506	-1.15225	0.549984	0.462315	5.44102
