# Supplementary material for: Gene Expression Patterns in Myelodyplasia Underline the Role of Apoptosis and Differentiation in Disease Initiation and Progression
Source: Transl Oncogenomics. 2008 May 29;3:137–49. (PMC2854514)
Supplement: Table S3 — OVELAPPED GENES (up/down regulated) in MDS multiple groups vs NBM (Mononuclear cells and CD 34+ cells). [file Bar_SuppTable3.xls]

## Sheet: Sheet1
OVELAPPED GENES (up/down regulated) in MDS multiple groups vs NBM (Mononuclear cells and CD 34+ cells):
	OVERLAPPED UP REGULATED GENES:
	MAX		MAX protein
	PML		promyelocytic leukemia
	ALDH3B1		aldehyde dehydrogenase 3 family, member B1
	SHAPY (CANT1)		calcium activated nucleotidase
	SPAG8		sperm associated antigen 8
	LAIR1		leukocyte-associated Ig-like receptor 1
	PNUTL1 (SEPT5)		septin 5
	CCL18		chemokine (C-C motif) ligand 18 (pulmonary and activation-regulated)
	MHC2TA		MHC class II transactivator
	F25965		protein F25965
	QPRT		quinolinate phosphoribosyltransferase (nicotinate-nucleotide pyrophosphorylase (carboxylating))
	KIAA1305		KIAA1305
	OVERLAPPED DOWN REGULATED GENES:
	VIPR1		vasoactive intestinal peptide receptor 1
	SLC2A14		solute carrier family 2 (facilitated glucose transporter), member 14
	MCL1		myeloid cell leukemia sequence 1 (BCL2-related)
	TNFAIP3		tumor necrosis factor, alpha-induced protein 3
	DTNA		dystrobrevin, alpha
	NELL2		NEL-like 2 (chicken) /// NEL-like 2 (chicken)
	EPOR		erythropoietin receptor
	SLC2A14		solute carrier family 2 (facilitated glucose transporter), member 14
	KRTHB6		keratin, hair, basic, 6 (monilethrix)
	CXCR4		chemokine (C-X-C motif) receptor 4
	ZNF297B		zinc finger protein 297B
	PAI-RBP1		PAI-1 mRNA-binding protein
	MGC5395		hypothetical protein MGC5395
	TNFAIP3		tumor necrosis factor, alpha-induced protein 3
	COPEB		core promoter element binding protein
	SLC6A2		solute carrier family 6 (neurotransmitter transporter, noradrenalin), member 2
	PPIE		peptidylprolyl isomerase E (cyclophilin E)
	DCT		dopachrome tautomerase (dopachrome delta-isomerase, tyrosine-related protein 2)
	AP2A2		Adaptor-related protein complex 2, alpha 2 subunit
	DSIPI		delta sleep inducing peptide, immunoreactor
	CD3E		CD3E antigen, epsilon polypeptide (TiT3 complex)
	FLJ20113 (OTUB1)		OTU domain, ubiquitin aldehyde binding 1
	CXCR4		chemokine (C-X-C motif) receptor 4
	MCL1		myeloid cell leukemia sequence 1 (BCL2-related)
	CDC25C		cell division cycle 25C
	DSIPI		delta sleep inducing peptide, immunoreactor
	THRA		thyroid hormone receptor, alpha (erythroblastic leukemia viral (v-erb-a) oncogene homolog, avian)
	CIAS1		cold autoinflammatory syndrome 1
	HLA-DRB3		Major histocompatibility complex, class II, DR beta 4
	ABCC8		ATP-binding cassette, sub-family C (CFTR/MRP), member 8
	BPGM		2,3-bisphosphoglycerate mutase /// 2,3-bisphosphoglycerate mutase
	HTCD37		TcD37 homolog
	PHTF2		putative homeodomain transcription factor 2
	PTPN11		protein tyrosine phosphatase, non-receptor type 11 (Noonan syndrome 1)
	SLC35D1		solute carrier family 35 (UDP-glucuronic acid/UDP-N-acetylgalactosamine dual transporter), member D1
	MYST1		MYST histone acetyltransferase 1
	COPEB		core promoter element binding protein
	CUL4B		cullin 4B
	TNFSF8		tumor necrosis factor (ligand) superfamily, member 8
	CLTA		clathrin, light polypeptide (Lca)
	CASP9		caspase 9, apoptosis-related cysteine protease
	CYP2A6		cytochrome P450, family 2, subfamily A, polypeptide 6
	CAMK1		calcium/calmodulin-dependent protein kinase I
	EPB49		erythrocyte membrane protein band 4.9 (dematin)
	LDLR		Low density lipoprotein receptor (familial hypercholesterolemia)
	KDELR3		KDEL (Lys-Asp-Glu-Leu) endoplasmic reticulum protein retention receptor 3
	MBNL1		muscleblind-like (Drosophila)
	CDC14A		CDC14 cell division cycle 14 homolog A (S. cerevisiae)
	ITPR3		inositol 1,4,5-triphosphate receptor, type 3
	RANBP2		RAN binding protein 2
	KPNA1		Karyopherin alpha 1 (importin alpha 5)
	FLJ13241 (COPE)		coatomer protein complex, subunit epsilon
	WSB1		WD repeat and SOCS box-containing 1
	BTG1		B-cell translocation gene 1, anti-proliferative
	AMD1		adenosylmethionine decarboxylase 1
	KRT5		keratin 5 (epidermolysis bullosa simplex, Dowling-Meara/Kobner/Weber-Cockayne types)
	LDLR		Low density lipoprotein receptor (familial hypercholesterolemia)
	ELF1		E74-like factor 1 (ets domain transcription factor)
	MCL1		myeloid cell leukemia sequence 1 (BCL2-related)
	COL6A1		collagen, type VI, alpha 1
	LBH		likely ortholog of mouse limb-bud and heart gene /// likely ortholog of mouse limb-bud and heart gene
	AKAP9		A kinase (PRKA) anchor protein (yotiao) 9
	RRM1		ribonucleotide reductase M1 polypeptide
	STK11		serine/threonine kinase 11 (Peutz-Jeghers syndrome)
	RIMS3		regulating synaptic membrane exocytosis 3
	NR4A3		nuclear receptor subfamily 4, group A, member 3
	MLLT10		Myeloid/lymphoid or mixed-lineage leukemia (trithorax homolog, Drosophila); translocated to, 10
	KIAA1045		KIAA1045
	CYP2A6		cytochrome P450, family 2, subfamily A, polypeptide 6
	CD83		CD83 antigen (activated B lymphocytes, immunoglobulin superfamily)
	PTP4A2		protein tyrosine phosphatase type IVA, member 2
	CHN2		chimerin (chimaerin) 2
	LDLR		Low density lipoprotein receptor (familial hypercholesterolemia)
	COPEB		core promoter element binding protein
	ITCH		itchy homolog E3 ubiquitin protein ligase (mouse)
	UGT2B15		UDP glycosyltransferase 2 family, polypeptide B15
	RPS14		ribosomal protein S14
	PPP2R1B		protein phosphatase 2 (formerly 2A), regulatory subunit A (PR 65), beta isoform
	PTGS1		prostaglandin-endoperoxide synthase 1 (prostaglandin G/H synthase and cyclooxygenase)
	RHOBTB3		Rho-related BTB domain containing 3
	CREBL2		cAMP responsive element binding protein-like 2
	EIF4B		eukaryotic translation initiation factor 4B
	HSPC054 (DDEF1IT1)		DDEF1 intronic transcript 1
	ZNF297B		zinc finger protein 297B
	PLEC1		plectin 1, intermediate filament binding protein 500kDa
	CAST		calpastatin
	RIOK3		RIO kinase 3 (yeast) /// RIO kinase 3 (yeast)
	BTEB1		basic transcription element binding protein 1
	ZAP (YLPM1)		YLP motif containing 1
	MYCL1		v-myc myelocytomatosis viral oncogene homolog 1, lung carcinoma derived (avian)
	USP16		ubiquitin specific protease 16
	PI4KII		phosphatidylinositol 4-kinase type II
	SFRS11		splicing factor, arginine/serine-rich 11
	PPM2C		protein phosphatase 2C, magnesium-dependent, catalytic subunit
	USP15		ubiquitin specific protease 15
	MGC33602 (PQLC3)		PQ loop repeat containing 3
	VIL2		villin 2 (ezrin)
