# Supplementary material for: Gene Expression Patterns in Myelodyplasia Underline the Role of Apoptosis and Differentiation in Disease Initiation and Progression
Source: Transl Oncogenomics. 2008 May 29;3:137–49. (PMC2854514)
Supplement: Table S4 — Advanced Disease (RAEB and RAEBT) versus RA versus normal bone marrow. [file Bar_SuppTable4.xls]

## Sheet: Sheet1
Advanced Disease (RAEB and RAEBT) versus RA versus normal bone marrow:
ID	Gene	LinearSlope	Z(linearSlope)	P(linearSlope)	NFDR(linearslope)
206130_s_at	ASGR2	-1.75339	-10.0382	4.58694e-07	4.58694e-07
202708_s_at	HIST2H2BE	1.15594	9.76669	8.94462e-07	8.94502e-07
209332_s_at	MAX	0.46759	9.59294	1.37823e-06	1.37836e-06
214290_s_at	HIST2H2AA	1.51972	9.37728	2.37012e-06	2.37044e-06
205141_at	RNASE4	-1.11348	-9.30724	2.83009e-06	2.8306e-06
218280_x_at	HIST2H2AA	1.46014	9.29267	2.93657e-06	2.93723e-06
207643_s_at	TNFRSF1A	0.830824	8.48242	2.39876e-05	2.39941e-05
210014_x_at	IDH3B	-0.362963	-8.18861	5.24559e-05	5.24725e-05
206710_s_at	EPB41L3	-1.70139	-8.05173	7.58029e-05	7.58302e-05
210387_at	HIST1H2BG	1.08137	7.69425	0.000200437	0.000200518
209435_s_at	ARHGEF2	0.373366	7.57542	0.000277843	0.000277969
202359_s_at	SNX19	0.292763	7.30492	0.000587809	0.0005881
215779_s_at	HIST1H2BG	1.15302	7.14663	0.000914673	0.000915168
201506_at	TGFBI	-1.79823	-7.05025	0.00119875	0.00119945
204619_s_at	CSPG2	-1.38768	-7.04949	0.00120126	0.00120202
207190_at	KIAA0399	-1.17109	-6.99162	0.00141375	0.0014147
218983_at	C1RL	0.872263	6.94737	0.00160155	0.0016027
219254_at	FLJ22222	-0.977567	-6.76193	0.00270703	0.0027091
210418_s_at	IDH3B	-0.400757	-6.54358	0.00504226	0.00504635
208579_x_at	H2BFS	1.36961	6.51129	0.00552956	0.00553429
215884_s_at	UBQLN2	0.473479	6.4907	0.00586497	0.00587026
205992_s_at	IL15	-0.670178	-6.45421	0.00651058	0.00651674
219529_at	CLIC3	-1.85584	-6.44966	0.00659585	0.00660238
214058_at	MYCL1	-0.530061	-6.43287	0.00692057	0.00692774
205987_at	CD1C	-1.85905	-6.41268	0.0073327	0.00734063
207038_at	SLC16A6	-1.8477	-6.40015	0.00760083	0.0076094
208490_x_at	HIST1H2BF	0.96526	6.39342	0.00774855	0.00775763
208546_x_at	HIST1H2BH	1.30884	6.3799	0.00805491	0.00806471
201352_at	YME1L1	0.229222	6.37221	0.00823428	0.00824467
217234_s_at	VIL2	-0.592921	-6.30966	0.00985515	0.00986803
204562_at	IRF4	-0.962158	-6.30619	0.00995331	0.00996677
211302_s_at	PDE4B	-0.881349	-6.28327	0.0106314	0.0106462
208527_x_at	HIST1H2BE	0.761852	6.26398	0.0112378	0.011254
205685_at	CD86	-0.940323	-6.26246	0.0112865	0.0113033
211776_s_at	EPB41L3	-0.90353	-6.24091	0.0120083	0.0120268
201903_at	UQCRC1	-0.484783	-6.2369	0.0121475	0.0121666
204620_s_at	CSPG2	-1.51801	-6.21068	0.0131	0.0131212
209555_s_at	CD36	-1.1769	-6.14918	0.0156414	0.0156675
208364_at	INPP4A	-1.02603	-6.13214	0.0164291	0.0164573
209806_at	HIST1H2BK	1.11326	6.10675	0.0176783	0.0177094
221578_at	RASSF4	-1.25922	-6.06514	0.0199359	0.0199719
213142_x_at	LOC54103	-0.557079	-5.99482	0.0244321	0.0244773
208988_at	FBXL11	0.429948	5.98736	0.024964	0.0250113
213135_at	TIAM1	-0.668663	-5.97938	0.0255461	0.0255956
205076_s_at	CRA	-0.781462	-5.97685	0.0257334	0.0257844
32091_at	KIAA0446	0.285654	5.95299	0.0275729	0.0276289
213899_at	METAP2	-0.49388	-5.90722	0.031482	0.0315473
221504_s_at	ATP6V1H	0.277806	5.90002	0.0321443	0.0322124
209482_at	RPP20	-0.454338	-5.88483	0.0335897	0.0336625
34408_at	RTN2	0.491191	5.82687	0.0397366	0.0398263
215646_s_at	CSPG2	-1.98239	-5.80688	0.0421084	0.0422053
206743_s_at	ASGR1	-1.26896	-5.80574	0.0422454	0.0423445
216028_at	DKFZP564C152	0.401324	5.8013	0.0427922	0.0428945
214447_at	ETS1	-0.6423	-5.79208	0.0439504	0.0440575
213530_at	RAB3GAP	0.560571	5.79005	0.0442086	0.0443183
206488_s_at	CD36	-1.3479	-5.78933	0.0442989	0.0444109
217837_s_at	NEDF	0.39689	5.7781	0.0457656	0.0458833
203248_at	ZNF24	-0.373277	-5.75811	0.0484989	0.0486259
200011_s_at	ARF3	0.290015	5.74087	0.0509868	0.0511226
211475_s_at	BAG1	-0.307542	-5.71217	0.0554179	0.055568
212188_at	LOC115207	-0.951992	-5.7038	0.0567808	0.0569371
211852_s_at	ATRN	-0.676602	-5.67801	0.0611948	0.0613688
209130_at	SNAP23	0.408216	5.67764	0.0612573	0.0614343
211855_s_at	SLC25A14	-0.816782	-5.67615	0.0615212	0.0617017
202206_at	ARL7	-0.962293	-5.66668	0.0632358	0.0634243
202207_at	ARL7	-1.04074	-5.65552	0.0653182	0.0655158
209911_x_at	HIST1H2BD	0.935426	5.64315	0.0677074	0.0679153
211571_s_at	CSPG2	-2.00237	-5.63475	0.0693778	0.069594
203099_s_at	CDYL	-1.27096	-5.63376	0.0695765	0.0697964
221731_x_at	CSPG2	-1.62646	-5.63311	0.0697033	0.0699267
218034_at	TTC11	-0.460444	-5.61757	0.0729237	0.0731608
200986_at	SERPING1	0.743252	5.60269	0.0761466	0.0763977
202973_x_at	FAM13A1	-0.527044	-5.5952	0.0778198	0.0780799
219714_s_at	CACNA2D3	-1.13582	-5.59322	0.0782654	0.0785305
200838_at	CTSB	-0.712717	-5.58993	0.0790151	0.0792864
218085_at	HSPC177	0.506344	5.57989	0.0813523	0.0816352
206995_x_at	SCARF1	0.529012	5.57689	0.082063	0.0823522
202943_s_at	NAGA	-0.348297	-5.56158	0.0857973	0.0861035
204588_s_at	SLC7A7	-0.68471	-5.53794	0.0919029	0.092235
205238_at	FLJ12687	-0.336526	-5.50919	0.0999199	0.100286
205927_s_at	CTSE	-0.836147	-5.49251	0.104887	0.105275
213566_at	RNASE6	-1.2358	-5.49207	0.105016	0.10541
201360_at	CST3	-0.907924	-5.48436	0.107393	0.1078
218317_x_at	MGC5178	-0.556096	-5.47079	0.111716	0.112145
219242_at	FLJ13386	0.462858	5.46815	0.112574	0.113011
204473_s_at	KIAA0211	-0.249503	-5.44122	0.121743	0.122227
218206_x_at	SCAND1	-0.212582	-5.41191	0.132583	0.133116
215283_at	LOC339290	-0.239395	-5.40331	0.135934	0.136494
208621_s_at	VIL2	-0.584036	-5.39876	0.137739	0.138312
203941_at	FLJ10871	-0.250463	-5.39196	0.140489	0.14108
221634_at	RPL23AP7	1.30225	5.3894	0.141531	0.142132
200866_s_at	PSAP	-0.622559	-5.36522	0.151848	0.1525
212062_at	ATP9A	1.24673	5.34598	0.160591	0.161288
209155_s_at	NT5C2	0.568218	5.33847	0.164135	0.164855
210313_at	ILT7	-1.21062	-5.33209	0.167206	0.167947
211509_s_at	RTN4	0.391609	5.3311	0.167682	0.168433
62212_at	MGC955	0.253179	5.3161	0.17516	0.175952
209001_s_at	DKFZP566D193	0.222635	5.31189	0.177311	0.178121
222067_x_at	HIST1H2BD	1.01162	5.30484	0.180983	0.181818
208447_s_at	PRPS1	-0.431905	-5.28914	0.18944	0.190323
208074_s_at	AP2S1	-0.34191	-5.28387	0.192363	0.193268
211535_s_at	FGFR1	0.84041	5.26813	0.20137	0.202326
208450_at	LGALS2	-2.20263	-5.25365	0.210034	0.211041
214455_at	HIST1H2BC	1.39302	5.23775	0.219979	0.221044
203547_at	CD4	-0.558023	-5.22491	0.228348	0.229463
209616_s_at	CES1	-1.47302	-5.21628	0.234146	0.2353
200703_at	DNCL1	0.385618	5.21557	0.234618	0.235785
214962_s_at	NUP160	-0.515609	-5.21145	0.237436	0.238629
211678_s_at	MEG3	0.304965	5.20604	0.241199	0.242422
37226_at	BNIP1	-0.26052	-5.19939	0.245902	0.24716
220239_at	SBBI26	-0.348559	-5.19146	0.251629	0.252927
207237_at	KCNA3	-0.875822	-5.18717	0.254783	0.256109
208874_x_at	PPP2R4	-0.313016	-5.18422	0.25697	0.258318
218499_at	MST4	0.454327	5.17796	0.261684	0.263069
217140_s_at	VDAC1	-0.594477	-5.17707	0.26235	0.263751
221958_s_at	FLJ23091	-0.990534	-5.176	0.263152	0.264569
203235_at	THOP1	-0.381694	-5.17574	0.263339	0.26477
202704_at	TOB1	-0.479825	-5.15541	0.279369	0.280911
218053_at	FNBP3	0.361569	5.14971	0.284031	0.285612
203708_at	PDE4B	-1.07255	-5.13918	0.292854	0.294498
200839_s_at	CTSB	-0.680323	-5.13908	0.29293	0.294588
205875_s_at	TREX1	-0.977625	-5.12854	0.302036	0.303759
213334_x_at	TREX2	-0.301838	-5.12552	0.30469	0.306442
214522_x_at	HIST1H3D	1.27087	5.12523	0.304934	0.306701
202371_at	FLJ21174	0.647016	5.10001	0.328136	0.330052
207216_at	TNFSF8	-0.401548	-5.08149	0.346279	0.348318
206772_at	PTHR2	0.976986	5.0615	0.36699	0.369167
202839_s_at	NDUFB7	-0.471335	-5.06147	0.367005	0.369199
220474_at	SLC25A21	-1.17903	-5.06013	0.368428	0.370647
202172_at	ZNF161	0.308899	5.04819	0.381427	0.383742
204912_at	IL10RA	-0.871892	-5.04314	0.387048	0.389414
208821_at	SNRPB	-0.332755	-5.04135	0.389051	0.391447
213652_at	PCSK5	-0.673182	-5.03945	0.391195	0.393623
210836_x_at	PDE4D	-0.641435	-5.01866	0.415546	0.418143
202208_s_at	ARL7	-1.39685	-5.01506	0.419895	0.422539
201944_at	HEXB	-0.341306	-5.00819	0.428346	0.431063
201595_s_at	LEREPO4	0.240122	5.00727	0.429473	0.432216
203310_at	STXBP3	0.543333	4.99251	0.448276	0.45116
207978_s_at	NR4A3	-0.898988	-4.97463	0.472164	0.475223
201583_s_at	SEC23B	-0.175996	-4.97057	0.477743	0.48086
215381_at	FRAP1	-0.641699	-4.9537	0.501726	0.505023
208496_x_at	HIST1H3G	1.34934	4.95149	0.50493	0.50827
213294_at	FLJ38348	0.429746	4.94215	0.518795	0.522251
201594_s_at	PPP4R1	0.31508	4.93614	0.527897	0.531438
218631_at	VIP32	-0.325494	-4.9029	0.581326	0.585278
219093_at	FLJ20701	-1.04047	-4.8939	0.596686	0.60077
205836_s_at	FLJ21940	-0.556191	-4.89347	0.597407	0.601523
209110_s_at	RAB2L	0.366487	4.88793	0.607029	0.611267
217989_at	RETSDR2	0.389827	4.88709	0.608493	0.612768
219734_at	FLJ20174	-0.606721	-4.88329	0.615212	0.619562
222150_s_at	LOC54103	-0.629649	-4.87677	0.626933	0.631395
204552_at	INPP4A	-0.426179	-4.8661	0.646603	0.651235
212681_at	EPB41L3	-1.14358	-4.85732	0.663266	0.668047
209967_s_at	CREM	-1.6829	-4.85575	0.66626	0.671094
210180_s_at	SFRS10	-0.406079	-4.85515	0.667393	0.672265
220937_s_at	SIAT7D	-0.579294	-4.84218	0.692935	0.698025
215151_at	DOCK10	-1.16148	-4.8227	0.733152	0.738571
206562_s_at	CSNK1A1	-0.303656	-4.8218	0.735044	0.740511
216614_at		-0.82996	-4.81646	0.746477	0.752063
214469_at	HIST1H2AE	1.28556	4.81365	0.752556	0.758221
201743_at	CD14	-1.62877	-4.80508	0.77144	0.777284
215190_at	GA17	-0.439936	-4.79464	0.795079	0.801138
217607_x_at	EIF4G2	-1.00307	-4.78692	0.813031	0.819263
211047_x_at	AP2S1	-0.367313	-4.77709	0.836484	0.842934
214281_s_at	ZNF363	0.489849	4.77514	0.841178	0.847703
216755_at		-0.552872	-4.76763	0.859622	0.866329
201988_s_at	CREBL2	-0.314642	-4.76694	0.861318	0.868078
214348_at	TACR2	0.264836	4.76528	0.865429	0.872261
207351_s_at	SH2D2A	-0.332723	-4.76224	0.873037	0.879969
203300_x_at	AP1S2	-0.560341	-4.75768	0.884585	0.891649
210895_s_at	CD86	-1.31536	-4.75748	0.885062	0.892171
204211_x_at	PRKR	0.338543	4.75275	0.897226	0.904473
213274_s_at	CTSB	-0.421434	-4.74731	0.911415	0.918818
221523_s_at	RRAGD	0.794285	4.74283	0.923266	0.930808
219434_at	TREM1	-1.03698	-4.74109	0.927886	0.935508
210275_s_at	ZNF216	-0.190162	-4.73859	0.934591	0.942311
209551_at	MGC11061	0.491177	4.72084	0.983794	0.991965
204491_at	PDE4D	-0.754278	-4.71712	0.994382	1.00269
208078_s_at	TCF8	-1.33007	-4.71391	0.999953	1.01206
209362_at	SURB7	0.400363	4.7071	0.999953	1.03217
208975_s_at	KPNB1	0.387713	4.70623	0.999953	1.03478
204261_s_at	PSEN2	0.788698	4.70259	0.999953	1.04573
207460_at	GZMM	-0.8399	-4.70212	0.999953	1.04716
202075_s_at	PLTP	0.869772	4.7008	0.999953	1.05114
46167_at	TTC4	0.402757	4.69206	0.999953	1.07804
203489_at	SIVA	-0.358939	-4.68627	0.999953	1.09623
217780_at	PTD008	0.158821	4.68551	0.999953	1.09866
212526_at	SPG20	0.632767	4.68315	0.999953	1.10616
205859_at	LY86	-0.700621	-4.67457	0.999953	1.13395
206682_at	CLECSF13	-0.745112	-4.67242	0.999953	1.14099
207603_at	SLC4A7	-0.697017	-4.66648	0.999953	1.16074
215761_at	RC3	-0.501046	-4.65322	0.999953	1.20608
204857_at	MAD1L1	-0.574143	-4.64896	0.999953	1.22102
212984_at	ATF2	0.465203	4.64478	0.999953	1.23582
207630_s_at	CREM	-0.743384	-4.6441	0.999953	1.23826
215621_s_at		-1.62183	-4.643	0.999953	1.24219
204185_x_at	PPID	0.312269	4.64032	0.999953	1.25184
201911_s_at	FARP1	1.14397	4.6362	0.999953	1.26682
221234_s_at	BACH2	-0.832641	-4.6324	0.999953	1.2808
38487_at	STAB1	-0.574701	-4.62928	0.999953	1.29237
58696_at	RRP41	0.297911	4.62851	0.999953	1.29526
215340_at	ADCY1	-0.807037	-4.62709	0.999953	1.30055
216054_x_at	MYL4	-0.607639	-4.61646	0.999953	1.34106
215630_at		-1.03958	-4.60539	0.999953	1.38458
203964_at	NMI	0.424612	4.60271	0.999953	1.39535
216607_s_at		-0.329288	-4.60261	0.999953	1.39574
212886_at	DKFZP434C171	-0.924045	-4.59006	0.999953	1.44717
205239_at	AREG	-1.45636	-4.58706	0.999953	1.45975
215586_at		-1.12714	-4.57551	0.999953	1.50913
200790_at	ODC1	-0.437999	-4.57551	0.999953	1.50916
200950_at	ARPC1A	-0.217078	-4.57189	0.999953	1.52497
221658_s_at	IL21R	-1.01025	-4.57122	0.999953	1.52791
218391_at	EAP30	-0.256797	-4.57081	0.999953	1.5297
203054_s_at	TCTA	0.277483	4.56898	0.999953	1.53781
209995_s_at	TCL1A	-1.03469	-4.56888	0.999953	1.53823
200788_s_at	PEA15	-0.372643	-4.56361	0.999953	1.56176
213000_at	NXP2	0.427509	4.56347	0.999953	1.56243
206050_s_at	RNH	-0.262783	-4.56009	0.999953	1.57772
207513_s_at	ZNF189	0.493159	4.55614	0.999953	1.59576
212870_at	C14orf138	0.508098	4.55129	0.999953	1.6182
201548_s_at	PLU-1	0.46791	4.55106	0.999953	1.61929
203102_s_at	MGAT2	0.579868	4.54735	0.999953	1.63666
205609_at	ANGPT1	0.977082	4.54183	0.999953	1.66287
205622_at	SMPD2	-0.523707	-4.53572	0.999953	1.69239
212332_at	RBL2	-0.416666	-4.53172	0.999953	1.71198
207840_at	CD160	-0.76983	-4.53129	0.999953	1.71409
212092_at	PEG10	-0.961701	-4.52564	0.999953	1.7422
214508_x_at	CREM	-1.17668	-4.52415	0.999953	1.74969
210044_s_at	LYL1	0.572014	4.52338	0.999953	1.75356
219358_s_at	CENTA2	-0.251583	-4.52096	0.999953	1.76582
219381_at	FLJ13231	1.00896	4.50893	0.999953	1.82795
203390_s_at	KIF3C	0.541	4.50625	0.999953	1.84211
206099_at	PRKCH	-0.763287	-4.5043	0.999953	1.85249
221698_s_at	CLECSF12	-1.25277	-4.50315	0.999953	1.8586
210164_at	GZMB	-0.990974	-4.50086	0.999953	1.87091
206214_at	PLA2G7	-0.920257	-4.50053	0.999953	1.87265
203897_at	LOC57149	0.294099	4.49886	0.999953	1.88167
217914_at	TPCN1	-0.533572	-4.49509	0.999953	1.90216
208583_x_at	HIST1H2AJ	0.482645	4.4938	0.999953	1.90927
202220_at	KIAA0907	0.369153	4.47835	0.999953	1.99592
217274_x_at		-0.582651	-4.47459	0.999953	2.01759
213275_x_at	CTSB	-0.47511	-4.47432	0.999953	2.01918
208888_s_at	NCOR2	0.456587	4.47309	0.999953	2.02631
204860_s_at		-0.815942	-4.46533	0.999953	2.07195
219256_s_at	FLJ20356	-0.473118	-4.46246	0.999953	2.08914
212519_at	UBE2E1	0.428693	4.45086	0.999953	2.15987
210018_x_at	MALT1	-0.412037	-4.44395	0.999953	2.20314
202736_s_at	LSM4	-0.490612	-4.44238	0.999953	2.21309
207746_at	na	-0.570981	-4.42609	0.999953	2.3189
211208_s_at	CASK	-0.342858	-4.41847	0.999953	2.37016
205513_at	TCN1	1.67859	4.4162	0.999953	2.38559
218354_at	LOC51693	-0.190505	-4.41426	0.999953	2.39891
201732_s_at	CLCN3	-0.792339	-4.40951	0.999953	2.43183
218870_at	ARHGAP15	0.290197	4.40799	0.999953	2.44245
219228_at	ZNF331	-0.730386	-4.40671	0.999953	2.4514
219657_s_at	KLF3	-0.248752	-4.40209	0.999953	2.48406
218348_s_at	HSPC055	0.235791	4.40176	0.999953	2.48639
207332_s_at	TFRC	-0.871895	-4.39946	0.999953	2.50285
221349_at	VPREB1	-1.31524	-4.39402	0.999953	2.54219
208622_s_at	VIL2	-0.535581	-4.39317	0.999953	2.54838
201938_at	CDK2AP1	0.427638	4.38867	0.999953	2.58142
211655_at		-0.911653	-4.38624	0.999953	2.59944
208657_s_at	MSF	-0.42469	-4.38574	0.999953	2.60313
216191_s_at	TRD	-0.787344	-4.38082	0.999953	2.64005
213605_s_at		-0.876353	-4.37829	0.999953	2.65923
209710_at	GATA2	0.775039	4.36976	0.999953	2.72499
215375_x_at		-0.863621	-4.34626	0.999953	2.91442
215013_s_at	USP34	-0.933968	-4.34188	0.999953	2.95117
204329_s_at	ZNF202	0.519511	4.34007	0.999953	2.9665
213258_at	TFPI	1.17364	4.33567	0.999953	3.00399
216326_s_at	HDAC3	-0.299692	-4.32992	0.999953	3.05374
215070_x_at	GAPCENA	-0.893059	-4.32922	0.999953	3.05989
212408_at	LAP1B	0.397656	4.31953	0.999953	3.14579
37943_at	ZFYVE26	0.282471	4.31824	0.999953	3.15736
202201_at	BLVRB	-1.17966	-4.31626	0.999953	3.17526
204513_s_at	ELMO1	0.470383	4.31502	0.999953	3.18652
221551_x_at	SIAT7D	-0.439389	-4.30622	0.999953	3.26755
201902_s_at	YY1	-0.665668	-4.30428	0.999953	3.28576
219913_s_at	CRNKL1	0.470046	4.30144	0.999953	3.31243
218618_s_at	FAD104	0.480054	4.30104	0.999953	3.31619
217047_s_at	FAM13A1	-0.460454	-4.29856	0.999953	3.33977
207078_at	MED6	-1.09442	-4.29745	0.999953	3.35036
207075_at	CIAS1	-0.520684	-4.29548	0.999953	3.36924
213216_at	KIAA0459	-0.402868	-4.29531	0.999953	3.37093
205899_at	CCNA1	0.507126	4.29134	0.999953	3.40929
218307_at	FLJ11164	-0.282573	-4.29125	0.999953	3.41017
211961_s_at	RAB7	0.177959	4.29102	0.999953	3.41243
203420_at	FAM8A1	0.300817	4.2891	0.999953	3.4311
217010_s_at	CDC25C	-0.432685	-4.28408	0.999953	3.48064
221617_at	TAF9L	-0.439639	-4.28312	0.999953	3.49019
204057_at	ICSBP1	-0.810978	-4.28195	0.999953	3.50185
202571_s_at	DAP4	0.568655	4.2763	0.999953	3.55865
207686_s_at	CASP8	-0.519964	-4.27232	0.999953	3.59924
220489_s_at	TDE2	0.689185	4.26241	0.999953	3.70231
215398_at		-0.696063	-4.26225	0.999953	3.70402
201399_s_at	TRAM1	-0.405026	-4.26186	0.999953	3.70818
213410_at	EDRF1	0.417563	4.25892	0.999953	3.73931
203267_s_at	DRG2	-0.332789	-4.25668	0.999953	3.76329
219253_at	FAM11B	0.448076	4.25211	0.999953	3.81252
221382_at		-0.535598	-4.24735	0.999953	3.86458
213208_at	KIAA0240	-0.38221	-4.24341	0.999953	3.90818
214540_at	HIST1H2BO	0.840447	4.24229	0.999953	3.92061
202907_s_at	NBS1	0.332755	4.24142	0.999953	3.93039
213805_at	ABHD5	-0.647582	-4.23307	0.999953	4.02482
216317_x_at	RHCE	-1.33651	-4.23186	0.999953	4.03876
211773_s_at	ZNF306	0.326994	4.23064	0.999953	4.05282
39318_at	TCL1A	-1.39956	-4.2274	0.999953	4.09032
206503_x_at	PML	0.749552	4.22657	0.999953	4.09992
217967_s_at	C1orf24	0.526904	4.22488	0.999953	4.11967
202151_s_at	GBDR1	-0.537713	-4.22354	0.999953	4.13548
218262_at	FLJ22318	-0.391777	-4.22341	0.999953	4.13695
211177_s_at	TXNRD2	-0.620743	-4.22288	0.999953	4.14324
206734_at	JRKL	0.738997	4.2209	0.999953	4.16659
46947_at	FLJ10613	-0.252304	-4.22063	0.999953	4.16981
203042_at	LAMP2	0.596254	4.21863	0.999953	4.1936
210045_at	IDH2	-0.295995	-4.21827	0.999953	4.19787
200762_at	DPYSL2	-1.04991	-4.21818	0.999953	4.19889
202944_at	NAGA	-0.412682	-4.21731	0.999953	4.20929
51146_at	FLJ20477	0.41813	4.21647	0.999953	4.21934
211202_s_at	PLU-1	0.631846	4.21387	0.999953	4.25065
217360_x_at		-1.10441	-4.21376	0.999953	4.25201
206263_at	FMO4	0.230262	4.21163	0.999953	4.27787
203115_at	FECH	-0.636624	-4.21073	0.999953	4.28882
201456_s_at	BUB3	-0.430591	-4.21012	0.999953	4.29624
201105_at	LGALS1	-0.685555	-4.18641	0.999953	4.59552
217272_s_at	SERPINB13	-0.640632	-4.18347	0.999953	4.63404
205158_at	RNASE4	-0.503666	-4.17591	0.999953	4.73444
206343_s_at	NRG1	-0.917218	-4.17306	0.999953	4.77292
208565_at	MC5R	-0.495837	-4.17301	0.999953	4.77359
211902_x_at		-0.588712	-4.16436	0.999953	4.8921
213589_s_at	LOC284208	1.21874	4.16251	0.999953	4.91785
203320_at	LNK	-0.521894	-4.1624	0.999953	4.91936
203974_at	FAM16AX	-0.310423	-4.16144	0.999953	4.93278
215666_at	HLA-DRB3	-1.48727	-4.1601	0.999953	4.95164
